# Supplementary material for: A review of the genus Berosus Leach of Cuba (Coleoptera, Hydrophilidae)
Source: Zookeys. 2013 Feb 28;(273):73–106. doi: 10.3897/zookeys.273.4591 (PMC3677367; doi:10.3897/zookeys.273.4591)
Supplement: XML Treatment for Berosus [file zookeys.273.4591-treatment1.xml]

<!DOCTYPE tp:taxon-treatment
  PUBLIC "-//TaxonX//DTD Taxonomic Treatment Publishing DTD v0 20100105//EN" "tax-treatment-NSO.dtd">
<tp:taxon-treatment xmlns:tp="http://www.plazi.org/taxpub"><tp:treatment-meta><mixed-citation publication-type="journal"><person-group><name><surname>Deler-Hernández</surname><given-names>Albert</given-names></name><name><surname>Fikáček</surname><given-names>Martin</given-names></name><name><surname>Cala-Riquelme</surname><given-names>Franklyn</given-names></name></person-group><article-title>A review of the genus 
                    <italic>Berosus</italic> Leach of Cuba (Coleoptera, Hydrophilidae)
                </article-title><source>Zookeys</source><day>28</day><month>2</month><year>2013</year><volume>2013</volume><issue>273</issue><fpage>73</fpage><lpage>106</lpage><pub-id pub-id-type="doi">10.3897/zookeys.273.4591</pub-id></mixed-citation></tp:treatment-meta><tp:nomenclature><label>Genus</label><tp:taxon-name>
                        <tp:taxon-name-part taxon-name-part-type="genus">Berosus</tp:taxon-name-part>
                    <object-id xmlns:xlink="http://www.w3.org/1999/xlink" xlink:type="simple">http://species-id.net/wiki/Berosus</object-id>
								</tp:taxon-name><tp:taxon-authority>Leach, 1817</tp:taxon-authority></tp:nomenclature><tp:treatment-sec sec-type="Diagnosis"><title>Diagnosis.</title><p>Adults are mostly medium-sized, elongate, and strongly convex. Coloration of the body is brown to yellowish-brown, with or without dark spots on the pronotum and elytra. The head is strongly flexed down, eyes are protuberant, and antennae have 7 antennomeres. The elytral apex is entire or produced into one or two spines. The mesoventral process is usually laminar. The male protarsi are widened and have four tarsomeres; those of females have five tarsomeres. The middle and hind tibiae and tarsi bear a fringe of long natatory setae. Abdominal ventrite 5 has a rectangular (or less frequently semicircular) emargination posteriorly.</p><p>Among Cuban hydrophilid genera, <italic><tp:taxon-name>Berosus</tp:taxon-name></italic> may be easily identified by large globular eyes, scutellum longer that wide and middle and hind tibiae and tarsi with well developed fringe of long natatory setae.</p></tp:treatment-sec></tp:taxon-treatment>
