# Supplementary material for: A review of the genus Berosus Leach of Cuba (Coleoptera, Hydrophilidae)
Source: Zookeys. 2013 Feb 28;(273):73–106. doi: 10.3897/zookeys.273.4591 (PMC3677367; doi:10.3897/zookeys.273.4591)
Supplement: XML Treatment for Berosus chevrolati [file zookeys.273.4591-treatment2.xml]

<!DOCTYPE tp:taxon-treatment
  PUBLIC "-//TaxonX//DTD Taxonomic Treatment Publishing DTD v0 20100105//EN" "tax-treatment-NSO.dtd">
<tp:taxon-treatment xmlns:tp="http://www.plazi.org/taxpub"><tp:treatment-meta><mixed-citation publication-type="journal"><person-group><name><surname>Deler-Hernández</surname><given-names>Albert</given-names></name><name><surname>Fikáček</surname><given-names>Martin</given-names></name><name><surname>Cala-Riquelme</surname><given-names>Franklyn</given-names></name></person-group><article-title>A review of the genus 
                    <italic>Berosus</italic> Leach of Cuba (Coleoptera, Hydrophilidae)
                </article-title><source>Zookeys</source><day>28</day><month>2</month><year>2013</year><volume>2013</volume><issue>273</issue><fpage>73</fpage><lpage>106</lpage><pub-id pub-id-type="doi">10.3897/zookeys.273.4591</pub-id></mixed-citation></tp:treatment-meta><tp:nomenclature><tp:taxon-name>
                        <tp:taxon-name-part taxon-name-part-type="genus">Berosus</tp:taxon-name-part>
                        <tp:taxon-name-part taxon-name-part-type="species">chevrolati</tp:taxon-name-part>
                    <object-id xmlns:xlink="http://www.w3.org/1999/xlink" xlink:type="simple">http://species-id.net/wiki/Berosus_chevrolati</object-id>
								</tp:taxon-name><tp:taxon-authority>Zaitzev, 1908</tp:taxon-authority><xref ref-type="fig" rid="F1">Figures 1a–g</xref><xref ref-type="fig" rid="F11">11</xref><xref ref-type="fig" rid="F12">12a</xref><tp:nomenclature-citation-list><tp:nomenclature-citation><tp:taxon-name>Berosus aculeatus</tp:taxon-name><comment> Chevrolat, 1863: 207 (primary homonym of <italic><tp:taxon-name>Berosus aculeatus</tp:taxon-name></italic> LeConte, 1855). – <xref ref-type="bibr" rid="B9">Gundlach 1891</xref>: 48 (diagnosis and distribution).</comment></tp:nomenclature-citation><!--PageBreak--><tp:nomenclature-citation><tp:taxon-name>Berosus</tp:taxon-name><comment> (s.str.) <italic>chevrolati</italic> Zaitzev, 1908: 358 (replacement name for <italic><tp:taxon-name>Berosus aculeatus</tp:taxon-name></italic> Chevrolat, 1863). – <xref ref-type="bibr" rid="B28">Van Tassell 1966</xref>: 169 (unpublished PhD thesis: redescription, identification key). – <xref ref-type="bibr" rid="B26">Spangler 1981</xref>: 155 (diagnosis and distribution). – <xref ref-type="bibr" rid="B11">Hansen 1999</xref>: 84 (catalogue). – <xref ref-type="bibr" rid="B20">Peck 2005</xref>: 48 (checklist). – <xref ref-type="bibr" rid="B4">Epler 2010</xref>: 12.24 (notes on distribution).</comment></tp:nomenclature-citation></tp:nomenclature-citation-list></tp:nomenclature><tp:treatment-sec sec-type="Type locality"><title>Type locality.</title><p>Cuba.</p></tp:treatment-sec><tp:treatment-sec sec-type="Type material examined"><title>Type material examined.</title><p>Holotype: female (MNHN): “aculeatus / Ch. Cuba // this must be / Chevr. unique type of aculeatus / PJS [= P. J. Spangler] 1966”.</p></tp:treatment-sec><tp:treatment-sec sec-type="Additional material examined"><title>Additional material examined.</title><p><bold>CUBA</bold>: <bold>Santiago de Cuba</bold>: 3 exs. (dry-mounted) (NMPC): Dos Caminos, stream, <named-content xmlns:xlink="http://www.w3.org/1999/xlink" content-type="dwc:verbatimCoordinates" xlink:type="simple">20°11'2.50"N, 75°46'17.7"W</named-content>, 150 m a.s.l., 01.viii.2008, leg. A. Deler-Hernández., 1 ex. (dry-mounted) (BSC-E): El Vivero, 1.6 km E of Dos Caminos, <named-content xmlns:xlink="http://www.w3.org/1999/xlink" content-type="dwc:verbatimCoordinates" xlink:type="simple">20°11'2.50"N, 75°46'17.7"W</named-content>, 150 m a.s.l. Guaninicú river, 20–21.vi.2012, leg. Deler-Hernández &amp; Fikáček; 1 ex. (in alcohol) (BSC-E): La Maya, Cuatro Caminos, remanso [backwater] <named-content xmlns:xlink="http://www.w3.org/1999/xlink" content-type="dwc:verbatimCoordinates" xlink:type="simple">20°07'58"N, 75°34'01"W</named-content>, 150 m a.s.l, 24.i.2008, leg. Y. S. Megna, 00019.</p><p><bold>Published Cuban records:</bold> <bold>Pinar del Río</bold>: Quemado de Pineda (<xref ref-type="bibr" rid="B26">Spangler 1981</xref>). <bold>Matanzas</bold>: Este de Matanzas [Eastern Matanzas], Río Canimar (Gundlach, 1891). <bold>Camagüey</bold>: Río El Manantiales (<xref ref-type="bibr" rid="B26">Spangler 1981</xref>). <bold>Sancti Spíritus</bold>: Río Caburny (<xref ref-type="bibr" rid="B25">Spangler 1973</xref>); Arroyo Vega Grande (<xref ref-type="bibr" rid="B25">Spangler 1973</xref>). <bold>Santiago de Cuba</bold>: Contramaestre, Pozo Caliente, Río Contramaestre (<xref ref-type="bibr" rid="B26">Spangler 1981</xref>); II Frente, Arroyo Jarahueca (<xref ref-type="bibr" rid="B26">Spangler 1981</xref>); II Frente, Sabanilla, Río Mayarí (<xref ref-type="bibr" rid="B26">Spangler 1981</xref>); Río Ceiba (<xref ref-type="bibr" rid="B26">Spangler 1981</xref>); III Frente, Matías, Río Mogote (<xref ref-type="bibr" rid="B26">Spangler 1981</xref>). <bold>Guantánamo</bold>: La Tinta, Río Baracoa (<xref ref-type="bibr" rid="B26">Spangler 1981</xref>); Baracoa, Río Miel (<xref ref-type="bibr" rid="B25">Spangler 1973</xref>); Niceto Peréz, Arroyo de los Berros (<xref ref-type="bibr" rid="B26">Spangler 1981</xref>).</p><fig id="F1" position="float" orientation="portrait"><label>Figure 1.</label><caption><p><italic><tp:taxon-name>Berosus chevrolati</tp:taxon-name></italic> Zaitzev, 1908. <bold>a</bold> habitus in dorsal view <bold>b</bold> habitus in lateral view <bold>c</bold> mesoventral process in lateral view <bold>d-f</bold> aedeagus (<bold>d</bold> dorsal view <bold>e</bold> lateral view <bold>f</bold> ventral view) <bold>g</bold> abdominal ventrite 5.</p></caption><graphic xmlns:xlink="http://www.w3.org/1999/xlink" xlink:href="ZooKeys-273-073-g001.jpg" position="float" orientation="portrait" xlink:type="simple"/></fig></tp:treatment-sec><tp:treatment-sec sec-type="Diagnosis"><title>Diagnosis.</title><p>Small, widely elongate species, body length 3.6-4.6 mm. Head dark, metallic; pronotum pale, with median unpaired narrow black longitudinal spot mesally, pronotal punctation not darkened; elytra pale with irregular small dark spots in posterior half of elytral intervals. Elytral apices each without subapical tooth. Mesoventral process highly laminar, square-shaped, with large anterior and posterior teeth. Abdominal ventrite 1 with median keel throughout its length. Emargination of abdominal ventrite 5 rectangular with a median teeth. Median lobe of the aedeagus with short basal projection and rounded apex in lateral view.</p></tp:treatment-sec><tp:treatment-sec sec-type="Differential diagnosis"><title>Differential diagnosis.</title><p><italic><tp:taxon-name>Berosus chevrolati</tp:taxon-name></italic> resembles <italic><tp:taxon-name>Berosus trilobus</tp:taxon-name></italic> (with which it may even co-occur) by the small strongly punctate body, metallic head, presence of an unpaired dark spot on the pronotum, mesoventrite with hooded anterior tooth, median keel developed throughout abdominal ventrite 1, emargination of abdominal ventrite 5 rectangular with single median tooth and the median lobe of the aedeagus with long basal lobe projecting far posteriad and enlarged apical portion in lateral view. It differs from <italic><tp:taxon-name>Berosus trilobus</tp:taxon-name></italic> by the narrow central dark spot on the pronotum (dark spot is large and trilobate in <italic><tp:taxon-name>Berosus trilobus</tp:taxon-name></italic>), elytra more evenly convex (subapical area of each elytra forms a bump in <italic><tp:taxon-name>Berosus trilobus</tp:taxon-name></italic>), shortbasal projection of the median lobe (long in <italic><tp:taxon-name>Berosus trilobus</tp:taxon-name></italic>) and, rounded apex of the median lobe in lateral view (apex is beak-shaped in lateral view in <italic><tp:taxon-name>Berosus trilobus</tp:taxon-name></italic>).</p><!--PageBreak--></tp:treatment-sec><tp:treatment-sec sec-type="Redescription"><title>Redescription.</title><p>Habitus as in <xref ref-type="fig" rid="F1">Figs 1a, b</xref>. Body length 3.4–4.6 mm. Body short and wide, moderately convex. Head black with metallic sheen, labrum black. Antennae testaceous. Maxillary palpi testaceous with palpomere 4 brown at apex. Pronotum testaceous with a central elongate metallic spot. Scutellum black with metallic sheen. Elytra testaceous with small brown spots without discrete borders. Pro-, meso- and metafemora testaceous, basal portion of metafemora sometimes slightly darker.</p><p><!--PageBreak-->Head with moderately large and rounded punctures. Pronotum with punctures of the same size as on head. Scutellum with a few deeply impressed punctures slightly smaller than those on the pronotum. Elytral striae well-impressed. Interstriae with small and shallow punctures, irregular long setae on posterior half of elytra; spine-like setae absent. Elytral apices entire and rounded, of same shape in males and females. Mesoventral process highly raised, square-shaped, with hood-like anterior tooth, posterior tooth moderately large (<xref ref-type="fig" rid="F1">Fig. 1c</xref>). Metaventral process wide, slightly raised, square-shaped, with large, deep glabrous rhomboid median depression; posterolateral angles raised and rounded, posteromesal projection carinate. Abdominal ventrite 1 with median carina throughout its length. Abdominal ventrite 5 with deep rectangular emargination, bearing a broad median tooth (<xref ref-type="fig" rid="F1">Fig. 1g</xref>). Basal pubescence on basal 0.7 of meso- and of metafemora, the margin between pubescent and bare portions sinuate. Protarsus of male with adhesive soles on the first basal tarsomeres, first and second tarsomere distinctly thickened, third tarsomere very slightly thickened, fourth tarsomere elongate, almost as long as tarsomeres 1-3 combined. Claws moderately long, slender, arcuate.</p><p>Male genitalia (<xref ref-type="fig" rid="F1">Figs 1d–f</xref>): Phallobase ca. 0.6× total length of aedeagus. Parameres in lateral view wide basally, apically projecting into rounded apex slightly bent ventrad, bearing a row of subapical setae ventrally. Median lobe C-shaped in lateral view; basal projection short, directing apicad; apex wide and rounded in lateral view.</p></tp:treatment-sec><tp:treatment-sec sec-type="Distribution"><title>Distribution.</title><p>Currently only known from Cuba. <xref ref-type="bibr" rid="B26">Spangler (1981)</xref> recorded this species from several localities across the island, but all new material is from two sites in Santiago de Cuba province.</p></tp:treatment-sec><tp:treatment-sec sec-type="Habitat"><title>Habitat.</title><p>We collected <italic><tp:taxon-name>Berosus chevrolati</tp:taxon-name></italic> along the margins of lowland streams and in isolated pools along these streams, in both cases having clear to turbid water and abundant organic matter (<xref ref-type="fig" rid="F11">Fig. 11a</xref>). This species is found at low altitudes (ranging from sea level to ca. 160 m a.s.l.) situated in the Central Valley (Valle Central). <italic><tp:taxon-name>Berosus chevrolati</tp:taxon-name></italic> is frequently associated with <italic><tp:taxon-name>Berosus trilobus</tp:taxon-name></italic> in those habitats. <xref ref-type="bibr" rid="B26">Spangler (1981)</xref> also collected the species in standing waters.</p></tp:treatment-sec><tp:treatment-sec><!--Section generated to contain objects referenced in tp:taxon-treatment.--><fig id="F11" position="float" orientation="portrait"><label>Figure 11.</label><caption><p>Known distribution of <italic><tp:taxon-name>Berosus</tp:taxon-name></italic> species in Cuba (includes our as well as historical records).</p></caption><graphic xmlns:xlink="http://www.w3.org/1999/xlink" xlink:href="ZooKeys-273-073-g011.jpg" position="float" orientation="portrait" xlink:type="simple"/></fig><fig id="F12" position="float" orientation="portrait"><label>Figure 12.</label><caption><p>Localities of Cuban <italic><tp:taxon-name>Berosus</tp:taxon-name></italic> <bold>a</bold> Deler-Hernández collecting <italic><tp:taxon-name>Berosus chevrolati</tp:taxon-name></italic> and <italic><tp:taxon-name>Berosus trilobus</tp:taxon-name></italic> in a deep pool on side of a lowland river in Dos Caminos (June 2012) <bold>b</bold> locality of <italic><tp:taxon-name>Berosus trilobus</tp:taxon-name></italic> near Topes de Collantes (June 2010).</p></caption><graphic xmlns:xlink="http://www.w3.org/1999/xlink" xlink:href="ZooKeys-273-073-g012.jpg" position="float" orientation="portrait" xlink:type="simple"/></fig></tp:treatment-sec><ref-list><ref id="B9"><mixed-citation xmlns:xlink="http://www.w3.org/1999/xlink" xlink:type="simple"><person-group><name name-style="western"><surname>Gundlach</surname><given-names>JC</given-names></name></person-group> (<year>1891</year>)<source> Coleoptera. Contribución a la entomología Cubana. Habana. Anales de la Academia de Ciencias Médicas Físicas y Naturales (3): 33–42.</source></mixed-citation></ref><ref id="B28"><mixed-citation xmlns:xlink="http://www.w3.org/1999/xlink" xlink:type="simple"><person-group><name name-style="western"><surname>Van Tassell</surname><given-names>ER</given-names></name></person-group> (<year>1966</year>)<source> Taxonomy and biology of the subfamily Berosinae of North and Central America and the West Indies (Coleoptera: Hydrophilidae).</source><publisher-name>Unpublished Ph.D. dissertation, The Catholic University of America</publisher-name>, <publisher-loc>Washington D. C.</publisher-loc>, <lpage>329</lpage> pp.</mixed-citation></ref><ref id="B26"><mixed-citation xmlns:xlink="http://www.w3.org/1999/xlink" xlink:type="simple"><person-group><name name-style="western"><surname>Spangler</surname><given-names>PJ</given-names></name></person-group> (<year>1981</year>)<article-title/><source>Résultats des Expéditions Biospéologiques Cubano-Roumaine a Cuba </source><volume>3</volume>: <fpage>145</fpage>-<lpage>171</lpage>.</mixed-citation></ref><ref id="B11"><mixed-citation xmlns:xlink="http://www.w3.org/1999/xlink" xlink:type="simple"><person-group><name name-style="western"><surname>Hansen</surname><given-names>M</given-names></name></person-group> (<year>1999</year>)<source> World Catalogue of Insects. Volume 2.</source><publisher-name>Hydrophiloidea (s. str.) Coleoptera). Apollo Books</publisher-name>, <publisher-loc>Stenstrup</publisher-loc>, <lpage>416</lpage> pp.</mixed-citation></ref><ref id="B20"><mixed-citation xmlns:xlink="http://www.w3.org/1999/xlink" xlink:type="simple"><person-group><name name-style="western"><surname>Peck</surname><given-names>SB</given-names></name></person-group> (<year>2005</year>)<article-title> A checklist of the beetles of Cuba with data on distribution and bionomics (Insecta: Coleoptera).</article-title><source>Arthropods of Florida and Neighboring Land Areas</source><volume>18</volume>: <fpage>1</fpage>-<lpage>241</lpage>.</mixed-citation></ref><ref id="B4"><mixed-citation xmlns:xlink="http://www.w3.org/1999/xlink" xlink:type="simple"><person-group><name name-style="western"><surname>Epler</surname><given-names>JH</given-names></name></person-group> (<year>2010</year>)<source> The water beetles of Florida -an identification manual for the families Chrysomelidae, Curculionidae, Dryopidae, Elmidae, Gyrinidae, Haliplidae, Helophoridae, Hydraenidae, Hydrochidae, Hydrophilidae, Noteridae, Psephenidae, Ptilodactylidae and Scirtidae. Florida Department of Environmental Protection, Tallahassee, FL. 399 pp.</source></mixed-citation></ref><ref id="B25"><mixed-citation xmlns:xlink="http://www.w3.org/1999/xlink" xlink:type="simple"><person-group><name name-style="western"><surname>Spangler</surname><given-names>PJ</given-names></name></person-group> (<year>1973</year>)<article-title> Aquatic Coleoptera, collected by the Biospeleological Expeditions to Cuba by the Academies of Science of Cuba and Romania (Gyrinidae: Dytiscidae: Hydrophilidae: Hydraenidae: Elminthidae: Psephenidae).</article-title><source>Résultats des Expéditions Biospéologiques Cubano-Roumaines a Cuba </source><volume>1</volume>: <fpage>353</fpage>-<lpage>358</lpage>.</mixed-citation></ref></ref-list></tp:taxon-treatment>
