# Supplementary material for: A review of the genus Berosus Leach of Cuba (Coleoptera, Hydrophilidae)
Source: Zookeys. 2013 Feb 28;(273):73–106. doi: 10.3897/zookeys.273.4591 (PMC3677367; doi:10.3897/zookeys.273.4591)
Supplement: XML Treatment for Berosus exiguus [file zookeys.273.4591-treatment3.xml]

<!DOCTYPE tp:taxon-treatment
  PUBLIC "-//TaxonX//DTD Taxonomic Treatment Publishing DTD v0 20100105//EN" "tax-treatment-NSO.dtd">
<tp:taxon-treatment xmlns:tp="http://www.plazi.org/taxpub"><tp:treatment-meta><mixed-citation publication-type="journal"><person-group><name><surname>Deler-Hernández</surname><given-names>Albert</given-names></name><name><surname>Fikáček</surname><given-names>Martin</given-names></name><name><surname>Cala-Riquelme</surname><given-names>Franklyn</given-names></name></person-group><article-title>A review of the genus 
                    <italic>Berosus</italic> Leach of Cuba (Coleoptera, Hydrophilidae)
                </article-title><source>Zookeys</source><day>28</day><month>2</month><year>2013</year><volume>2013</volume><issue>273</issue><fpage>73</fpage><lpage>106</lpage><pub-id pub-id-type="doi">10.3897/zookeys.273.4591</pub-id></mixed-citation></tp:treatment-meta><tp:nomenclature><tp:taxon-name>
                        <tp:taxon-name-part taxon-name-part-type="genus">Berosus</tp:taxon-name-part>
                        <tp:taxon-name-part taxon-name-part-type="species">exiguus</tp:taxon-name-part>
                    <object-id xmlns:xlink="http://www.w3.org/1999/xlink" xlink:type="simple">http://species-id.net/wiki/Berosus_exiguus</object-id>
								</tp:taxon-name><tp:taxon-authority>(Say, 1825)</tp:taxon-authority><xref ref-type="fig" rid="F2">Figures 2a–g</xref><xref ref-type="fig" rid="F11">11</xref><tp:nomenclature-citation-list><tp:nomenclature-citation><tp:taxon-name>Hydrophilus exiguus</tp:taxon-name><comment> Say, 1825: 189.</comment></tp:nomenclature-citation><tp:nomenclature-citation><tp:taxon-name>Berosus exiguus</tp:taxon-name><comment> (Say). – <xref ref-type="bibr" rid="B28">Van Tassell 1966</xref>: 145 (unpublished PhD thesis: redescription, identification key, recorded from Cuba). – <xref ref-type="bibr" rid="B27">Testa and Lago 1994</xref>: 26 (diagnosis, bionomic and distribution notes, identification key). – <xref ref-type="bibr" rid="B11">Hansen 1999</xref>: 86 (catalogue). – <xref ref-type="bibr" rid="B20">Peck 2005</xref>: 48 (checklist). – <xref ref-type="bibr" rid="B4">Epler 2010</xref>: 12.19 (identification key, taxonomic notes). – <xref ref-type="bibr" rid="B6">Fernández et al. 2010</xref>: 28 (checklist). For complete references and synonymy see <xref ref-type="bibr" rid="B11">Hansen (1999)</xref></comment></tp:nomenclature-citation></tp:nomenclature-citation-list></tp:nomenclature><tp:treatment-sec sec-type="Type locality"><title>Type locality.</title><p>USA: Virginia, Chincoteague Island.</p><!--PageBreak--></tp:treatment-sec><tp:treatment-sec sec-type="Material examined"><title>Material examined.</title><p><bold>CUBA</bold>: <bold>Isla de la Juventud</bold>: 1 ex. (in alcohol) (BSC-E): Punta del Este, Laguna Cayamás, <named-content xmlns:xlink="http://www.w3.org/1999/xlink" content-type="dwc:verbatimCoordinates" xlink:type="simple">21°33'43"N, 82°33'18"W</named-content>, 3 m a.s.l., 23.v.2006, leg. Y. S. Megna, 00165. <bold>Camagüey</bold>: 2 exs. (in alcohol) (BSC-E): Nuevitas, Cayo Sabinal, Laguna permanente [permanent pool], <named-content xmlns:xlink="http://www.w3.org/1999/xlink" content-type="dwc:verbatimCoordinates" xlink:type="simple">21°38'6.1"N, 77°10'8.2"W</named-content>, 5 m a.s.l., 06.v.2010, <!--PageBreak-->leg. O. Bello, 00153; 2 exs. (dry-mounted) (NMPC): Cayo Sabinal, permanent lagoon, <named-content xmlns:xlink="http://www.w3.org/1999/xlink" content-type="dwc:verbatimCoordinates" xlink:type="simple">21°38'6.1"N, 77°10'8.2"W</named-content>, 5 m a.s.l., 06.v.2010, leg. Y. Torres. <bold>Santiago de Cuba:</bold> 1 ex. (in alcohol) (BSC-E): San Miguel de Parada, Laguna temporal [temporal pool], <named-content xmlns:xlink="http://www.w3.org/1999/xlink" content-type="dwc:verbatimCoordinates" xlink:type="simple">20°11'2.50"N, 75°46'17.7"W</named-content>, 1 m a.s.l., 29.v.2009, leg. A. Deler-Hernández, 00136; 4 exs. (in alcohol) (BSC-E): San Miguel de Parada, Laguna temporal [temporal pool], <named-content xmlns:xlink="http://www.w3.org/1999/xlink" content-type="dwc:verbatimCoordinates" xlink:type="simple">20°11'2.50"N, 75°46'17.7"W</named-content>, 1 m a.s.l., 05.ix.2009, leg. A. Deler-Hernández, 00151; 2 exs. (dry-mounted) (NMPC): San Miguel de Parada, temporal lagoon, <named-content xmlns:xlink="http://www.w3.org/1999/xlink" content-type="dwc:verbatimCoordinates" xlink:type="simple">20°11'2.50"N, 75°46'17.7"W</named-content>, 1 m a.s.l, 05.ix.2009, leg. A. Deler-Hernández.</p><p><bold>Published Cuban records:</bold> <bold>Pinar del Rio:</bold> unspecified locality (<xref ref-type="bibr" rid="B28">Van Tassell 1966</xref>: 149, Map 21).</p><fig id="F2" position="float" orientation="portrait"><label>Figure 2.</label><caption><p><italic><tp:taxon-name>Berosus exiguus</tp:taxon-name></italic> (Say, 1825). <bold>a</bold> habitus in dorsal view <bold>b</bold> habitus in lateral view <bold>c</bold> mesoventral process in lateral view <bold>d–f</bold> aedeagus (<bold>d</bold> dorsal view <bold>e</bold> lateral view <bold>f</bold> ventral view) <bold>g</bold> abdominal ventrite 5.</p></caption><graphic xmlns:xlink="http://www.w3.org/1999/xlink" xlink:href="ZooKeys-273-073-g002.jpg" position="float" orientation="portrait" xlink:type="simple"/></fig></tp:treatment-sec><tp:treatment-sec sec-type="Diagnosis"><title>Diagnosis.</title><p>Habitus as in <xref ref-type="fig" rid="F2">Figs 2a, b</xref>. Body length 3.0–3.7 mm. Head testaceuos, pronotum testaceous without median darker spots, punctation not darkened, elytra testaceous with irregularly arranged ill-defined slightly darker spots. Elytral apices entire and rounded in both sexes. Mesoventral process highly laminar, triangular in shape, anterior tooth large projecting posteriad (<xref ref-type="fig" rid="F2">Fig. 2c</xref>). Abdominal ventrite 1 with median keel developed on basal half only. Emargination of abdominal ventrite 5 rectangular, without teeth (<xref ref-type="fig" rid="F2">Fig. 2g</xref>) (in non-Cuban specimens, a very small medial tooth is present: <xref ref-type="bibr" rid="B27">Testa and Lago 1994</xref>). Aedeagus (<xref ref-type="fig" rid="F2">Figs 2d–f</xref>) with median lobe only slightly shorter than parameres, with apex curved ventrad, bearing two series of long setae on dorsal surface.</p></tp:treatment-sec><tp:treatment-sec sec-type="Distribution"><title>Distribution.</title><p>Eastern USA (from New York to Florida, westwards reaching to Illinois, Indiana, Mississippi and Oklahoma), Bahamas (<xref ref-type="bibr" rid="B29">Young 1953</xref>; <xref ref-type="bibr" rid="B11">Hansen 1999</xref>; <xref ref-type="bibr" rid="B20">Peck 2005</xref>) and Cuba. In Cuba, it is known from the central and eastern region.</p></tp:treatment-sec><tp:treatment-sec sec-type="Habitat"><title>Habitat.</title><p><italic><tp:taxon-name>Berosus exiguus</tp:taxon-name></italic> is mainly restricted to brackish waters in coastal regions. Cuban specimens have been collected in temporary brackish pools with clear water, abundant organic detritus on the bottom and associated aquatic riparian vegetation.</p></tp:treatment-sec><tp:treatment-sec><!--Section generated to contain objects referenced in tp:taxon-treatment.--><fig id="F11" position="float" orientation="portrait"><label>Figure 11.</label><caption><p>Known distribution of <italic><tp:taxon-name>Berosus</tp:taxon-name></italic> species in Cuba (includes our as well as historical records).</p></caption><graphic xmlns:xlink="http://www.w3.org/1999/xlink" xlink:href="ZooKeys-273-073-g011.jpg" position="float" orientation="portrait" xlink:type="simple"/></fig></tp:treatment-sec><ref-list><ref id="B28"><mixed-citation xmlns:xlink="http://www.w3.org/1999/xlink" xlink:type="simple"><person-group><name name-style="western"><surname>Van Tassell</surname><given-names>ER</given-names></name></person-group> (<year>1966</year>)<source> Taxonomy and biology of the subfamily Berosinae of North and Central America and the West Indies (Coleoptera: Hydrophilidae).</source><publisher-name>Unpublished Ph.D. dissertation, The Catholic University of America</publisher-name>, <publisher-loc>Washington D. C.</publisher-loc>, <lpage>329</lpage> pp.</mixed-citation></ref><ref id="B27"><mixed-citation xmlns:xlink="http://www.w3.org/1999/xlink" xlink:type="simple"><person-group><name name-style="western"><surname>Testa</surname><given-names>S</given-names></name><name name-style="western"><surname>Lago</surname><given-names>PK</given-names></name></person-group> (<year>1994</year>)<article-title> The aquatic Hydrophilidae (Coleoptera) of Mississippi.</article-title><source>Mississippi Agricultural and Forestry Experimental Station Technical Bulletin </source><volume>193</volume>: <fpage>1</fpage>-<lpage>71</lpage>.</mixed-citation></ref><ref id="B11"><mixed-citation xmlns:xlink="http://www.w3.org/1999/xlink" xlink:type="simple"><person-group><name name-style="western"><surname>Hansen</surname><given-names>M</given-names></name></person-group> (<year>1999</year>)<source> World Catalogue of Insects. Volume 2.</source><publisher-name>Hydrophiloidea (s. str.) Coleoptera). Apollo Books</publisher-name>, <publisher-loc>Stenstrup</publisher-loc>, <lpage>416</lpage> pp.</mixed-citation></ref><ref id="B20"><mixed-citation xmlns:xlink="http://www.w3.org/1999/xlink" xlink:type="simple"><person-group><name name-style="western"><surname>Peck</surname><given-names>SB</given-names></name></person-group> (<year>2005</year>)<article-title> A checklist of the beetles of Cuba with data on distribution and bionomics (Insecta: Coleoptera).</article-title><source>Arthropods of Florida and Neighboring Land Areas</source><volume>18</volume>: <fpage>1</fpage>-<lpage>241</lpage>.</mixed-citation></ref><ref id="B4"><mixed-citation xmlns:xlink="http://www.w3.org/1999/xlink" xlink:type="simple"><person-group><name name-style="western"><surname>Epler</surname><given-names>JH</given-names></name></person-group> (<year>2010</year>)<source> The water beetles of Florida -an identification manual for the families Chrysomelidae, Curculionidae, Dryopidae, Elmidae, Gyrinidae, Haliplidae, Helophoridae, Hydraenidae, Hydrochidae, Hydrophilidae, Noteridae, Psephenidae, Ptilodactylidae and Scirtidae. Florida Department of Environmental Protection, Tallahassee, FL. 399 pp.</source></mixed-citation></ref><ref id="B6"><mixed-citation xmlns:xlink="http://www.w3.org/1999/xlink" xlink:type="simple"><person-group><name name-style="western"><surname>Fernández</surname><given-names>IG</given-names></name><name name-style="western"><surname>Deler-Hernández</surname><given-names>A</given-names></name><name name-style="western"><surname>Megna</surname><given-names>YS</given-names></name></person-group> (<year>2010</year>)<article-title> Coleópteros de las superfamilias Hydrophiloidea e Histeroidea (Coleoptera: Staphyliniformia) depositados en el Instituto de Ecología y Sistemática, La Habana, Cuba.</article-title><source>Poeyana </source><volume>498</volume>: <fpage>27</fpage>-<lpage>30</lpage>.</mixed-citation></ref><ref id="B29"><mixed-citation xmlns:xlink="http://www.w3.org/1999/xlink" xlink:type="simple"><person-group><name name-style="western"><surname>Young</surname><given-names>FN</given-names></name></person-group> (<year>1953</year>)<source> The water beetles of the Bahama Islands, British West Indies (Coleoptera: Dytiscidae, Gyrinidae, Hydrochidae, Hydrophilidae). American Museum Novitates 1616: 1–20.</source></mixed-citation></ref></ref-list></tp:taxon-treatment>
