# Supplementary material for: A review of the genus Berosus Leach of Cuba (Coleoptera, Hydrophilidae)
Source: Zookeys. 2013 Feb 28;(273):73–106. doi: 10.3897/zookeys.273.4591 (PMC3677367; doi:10.3897/zookeys.273.4591)
Supplement: XML Treatment for Berosus infuscatus [file zookeys.273.4591-treatment4.xml]

<!DOCTYPE tp:taxon-treatment
  PUBLIC "-//TaxonX//DTD Taxonomic Treatment Publishing DTD v0 20100105//EN" "tax-treatment-NSO.dtd">
<tp:taxon-treatment xmlns:tp="http://www.plazi.org/taxpub"><tp:treatment-meta><mixed-citation publication-type="journal"><person-group><name><surname>Deler-Hernández</surname><given-names>Albert</given-names></name><name><surname>Fikáček</surname><given-names>Martin</given-names></name><name><surname>Cala-Riquelme</surname><given-names>Franklyn</given-names></name></person-group><article-title>A review of the genus 
                    <italic>Berosus</italic> Leach of Cuba (Coleoptera, Hydrophilidae)
                </article-title><source>Zookeys</source><day>28</day><month>2</month><year>2013</year><volume>2013</volume><issue>273</issue><fpage>73</fpage><lpage>106</lpage><pub-id pub-id-type="doi">10.3897/zookeys.273.4591</pub-id></mixed-citation></tp:treatment-meta><tp:nomenclature><tp:taxon-name>
                        <tp:taxon-name-part taxon-name-part-type="genus">Berosus</tp:taxon-name-part>
                        <tp:taxon-name-part taxon-name-part-type="species">infuscatus</tp:taxon-name-part>
                    <object-id xmlns:xlink="http://www.w3.org/1999/xlink" xlink:type="simple">http://species-id.net/wiki/Berosus_infuscatus</object-id>
								</tp:taxon-name><tp:taxon-authority>LeConte, 1855</tp:taxon-authority><xref ref-type="fig" rid="F3">Figures 3a–g</xref><xref ref-type="fig" rid="F11">11</xref><tp:nomenclature-citation-list><tp:nomenclature-citation><tp:taxon-name>Berosus infuscatus</tp:taxon-name><comment> LeConte, 1855: 365: – <xref ref-type="bibr" rid="B28">Van Tassell 1966</xref>: 248 (unpublished PhD thesis: redescription, identification key). – <xref ref-type="bibr" rid="B27">Testa and Lago 1994</xref>: 26 (diagnosis, bionomic and distribution notes, identification key). – <xref ref-type="bibr" rid="B4">Epler 2010</xref>: 12.21 (identification key, taxonomic notes). For complete synonymy and references see <xref ref-type="bibr" rid="B11">Hansen (1999)</xref>.</comment></tp:nomenclature-citation></tp:nomenclature-citation-list></tp:nomenclature><tp:treatment-sec sec-type="Type locality"><title>Type locality.</title><p>USA: “middle and southern States, e.g. New Orleans”.</p></tp:treatment-sec><tp:treatment-sec sec-type="Material examined"><title>Material examined.</title><p><bold>CUBA</bold>: <bold>Isla de la Juventud</bold>: 1 ex. (in alcohol) (BSC-E): Punta del Este, Laguna temporal [temporal pool], <named-content xmlns:xlink="http://www.w3.org/1999/xlink" content-type="dwc:verbatimCoordinates" xlink:type="simple">21°33'43"N, 82°33'18"W</named-content>, 1 m a.s.l., 21.v.2006, leg. Y. S. Megna, 00160. <bold>Pinar del Río</bold>: 1 ex. (in alcohol) (BSC-E): Guanahacabibes, <named-content xmlns:xlink="http://www.w3.org/1999/xlink" content-type="dwc:verbatimCoordinates" xlink:type="simple">21°54'26"N, 84°39'14"W</named-content>, 3 m a.s.l., 20.iii.2003, leg. Y. S. Megna and <!--PageBreak-->O. Bello, 00176. <bold>Camagüey</bold>: 2 exs. (dry-mounted) (NMPC): Cayo Sabinal, lagoon, <named-content xmlns:xlink="http://www.w3.org/1999/xlink" content-type="dwc:verbatimCoordinates" xlink:type="simple">21°38'6.1"N, 77°10'8.2"W</named-content>, 5 m a.s.l., 06.v.2010, leg. Y. T. Cambas. <bold>Las Tunas:</bold> 1 ex. (in alcohol) (BSC-E): Palancón, <named-content xmlns:xlink="http://www.w3.org/1999/xlink" content-type="dwc:verbatimCoordinates" xlink:type="simple">21°00'N, 76°54'W</named-content>, 100 m a.s.l., 04.viii.2004, leg. Y. S. Megna, 00017. <bold>Granma</bold>: 1 ex. (in alcohol) (BSC-E): Cauto Cristo, Laguna <!--PageBreak-->permanente-I [permanent pool-I], <named-content xmlns:xlink="http://www.w3.org/1999/xlink" content-type="dwc:verbatimCoordinates" xlink:type="simple">20°33'33.1"N, 76°28'44"W</named-content>, 44 m a.s.l., 04.i.2005, leg. L. Chávez, 00175. <bold>Guantánamo</bold>: 1 ex. (dry-mounted) (CZACC): [no locality and date] leg. C. T. Ramsdem.</p><fig id="F3" position="float" orientation="portrait"><label>Figure 3.</label><caption><p><italic><tp:taxon-name>Berosus infuscatus</tp:taxon-name></italic> LeConte, 1855. <bold>a</bold> habitus in dorsal view <bold>b</bold> habitus in lateral view <bold>c</bold> mesoventral process in lateral view <bold>d–f</bold> aedeagus (<bold>d</bold> dorsal view <bold>e</bold> lateral view <bold>f</bold> ventral view) <bold>g</bold> abdominal ventrite 5.</p></caption><graphic xmlns:xlink="http://www.w3.org/1999/xlink" xlink:href="ZooKeys-273-073-g003.jpg" position="float" orientation="portrait" xlink:type="simple"/></fig></tp:treatment-sec><tp:treatment-sec sec-type="Diagnosis"><title>Diagnosis.</title><p>Habitus as in <xref ref-type="fig" rid="F3">Figs 3a, b</xref>. Body length 5.5–6.0 mm. Head metallic black with paler anterior margin of clypeus; pronotum pale, with a pair of closely associated dark narrow longitudinal spots mesally, elytra brownish with indistinct irregularly arranged slightly darker spots. Head and pronotum with very distinct mesh-like microsculpture on interstices. Elytral apices entire and rounded in both sexes. Mesoventral process laminar, anterior tooth large, projecting posteriad (<xref ref-type="fig" rid="F3">Fig. 3c</xref>). Abdominal ventrite 1 with median keel developed only between metacoxae. Emargination of abdominal ventrite 5 rectangular, with two sharp medial teeth (<xref ref-type="fig" rid="F3">Fig. 3g</xref>). Aedeagus (<xref ref-type="fig" rid="F3">Figs 3d–f</xref>) with median lobe slightly shorter than parameres, arched in lateral view. Parameres sinuate on lateral margin subapically.</p></tp:treatment-sec><tp:treatment-sec sec-type="Distribution"><title>Distribution.</title><p>USA (Alabama, Arkansas, Florida, Georgia, Illinois, Indiana, Louisiana, Mississippi, Missouri, North Carolina, Texas, Wisconsin), Mexico (<xref ref-type="bibr" rid="B29">Young 1953</xref>; <xref ref-type="bibr" rid="B11">Hansen 1999</xref>) and Cuba. The above specimens represent the first record of <italic><tp:taxon-name>Berosus infuscatus</tp:taxon-name></italic> from Cuba and the West Indies.</p></tp:treatment-sec><tp:treatment-sec sec-type="Habitat"><title>Habitat.</title><p>Cuban specimens of <italic><tp:taxon-name>Berosus infuscatus</tp:taxon-name></italic>have been collected among submerged aquatic vegetation in sun-exposed brackish permanent and temporary lagoons in coastal zones with turbid water and muddy/stony bottoms.</p></tp:treatment-sec><tp:treatment-sec><!--Section generated to contain objects referenced in tp:taxon-treatment.--><fig id="F11" position="float" orientation="portrait"><label>Figure 11.</label><caption><p>Known distribution of <italic><tp:taxon-name>Berosus</tp:taxon-name></italic> species in Cuba (includes our as well as historical records).</p></caption><graphic xmlns:xlink="http://www.w3.org/1999/xlink" xlink:href="ZooKeys-273-073-g011.jpg" position="float" orientation="portrait" xlink:type="simple"/></fig></tp:treatment-sec><ref-list><ref id="B28"><mixed-citation xmlns:xlink="http://www.w3.org/1999/xlink" xlink:type="simple"><person-group><name name-style="western"><surname>Van Tassell</surname><given-names>ER</given-names></name></person-group> (<year>1966</year>)<source> Taxonomy and biology of the subfamily Berosinae of North and Central America and the West Indies (Coleoptera: Hydrophilidae).</source><publisher-name>Unpublished Ph.D. dissertation, The Catholic University of America</publisher-name>, <publisher-loc>Washington D. C.</publisher-loc>, <lpage>329</lpage> pp.</mixed-citation></ref><ref id="B27"><mixed-citation xmlns:xlink="http://www.w3.org/1999/xlink" xlink:type="simple"><person-group><name name-style="western"><surname>Testa</surname><given-names>S</given-names></name><name name-style="western"><surname>Lago</surname><given-names>PK</given-names></name></person-group> (<year>1994</year>)<article-title> The aquatic Hydrophilidae (Coleoptera) of Mississippi.</article-title><source>Mississippi Agricultural and Forestry Experimental Station Technical Bulletin </source><volume>193</volume>: <fpage>1</fpage>-<lpage>71</lpage>.</mixed-citation></ref><ref id="B4"><mixed-citation xmlns:xlink="http://www.w3.org/1999/xlink" xlink:type="simple"><person-group><name name-style="western"><surname>Epler</surname><given-names>JH</given-names></name></person-group> (<year>2010</year>)<source> The water beetles of Florida -an identification manual for the families Chrysomelidae, Curculionidae, Dryopidae, Elmidae, Gyrinidae, Haliplidae, Helophoridae, Hydraenidae, Hydrochidae, Hydrophilidae, Noteridae, Psephenidae, Ptilodactylidae and Scirtidae. Florida Department of Environmental Protection, Tallahassee, FL. 399 pp.</source></mixed-citation></ref><ref id="B11"><mixed-citation xmlns:xlink="http://www.w3.org/1999/xlink" xlink:type="simple"><person-group><name name-style="western"><surname>Hansen</surname><given-names>M</given-names></name></person-group> (<year>1999</year>)<source> World Catalogue of Insects. Volume 2.</source><publisher-name>Hydrophiloidea (s. str.) Coleoptera). Apollo Books</publisher-name>, <publisher-loc>Stenstrup</publisher-loc>, <lpage>416</lpage> pp.</mixed-citation></ref><ref id="B29"><mixed-citation xmlns:xlink="http://www.w3.org/1999/xlink" xlink:type="simple"><person-group><name name-style="western"><surname>Young</surname><given-names>FN</given-names></name></person-group> (<year>1953</year>)<source> The water beetles of the Bahama Islands, British West Indies (Coleoptera: Dytiscidae, Gyrinidae, Hydrochidae, Hydrophilidae). American Museum Novitates 1616: 1–20.</source></mixed-citation></ref></ref-list></tp:taxon-treatment>
