# Supplementary material for: A review of the genus Berosus Leach of Cuba (Coleoptera, Hydrophilidae)
Source: Zookeys. 2013 Feb 28;(273):73–106. doi: 10.3897/zookeys.273.4591 (PMC3677367; doi:10.3897/zookeys.273.4591)
Supplement: XML Treatment for Berosus interstitialis [file zookeys.273.4591-treatment5.xml]

<!DOCTYPE tp:taxon-treatment
  PUBLIC "-//TaxonX//DTD Taxonomic Treatment Publishing DTD v0 20100105//EN" "tax-treatment-NSO.dtd">
<tp:taxon-treatment xmlns:tp="http://www.plazi.org/taxpub"><tp:treatment-meta><mixed-citation publication-type="journal"><person-group><name><surname>Deler-Hernández</surname><given-names>Albert</given-names></name><name><surname>Fikáček</surname><given-names>Martin</given-names></name><name><surname>Cala-Riquelme</surname><given-names>Franklyn</given-names></name></person-group><article-title>A review of the genus 
                    <italic>Berosus</italic> Leach of Cuba (Coleoptera, Hydrophilidae)
                </article-title><source>Zookeys</source><day>28</day><month>2</month><year>2013</year><volume>2013</volume><issue>273</issue><fpage>73</fpage><lpage>106</lpage><pub-id pub-id-type="doi">10.3897/zookeys.273.4591</pub-id></mixed-citation></tp:treatment-meta><tp:nomenclature><tp:taxon-name>
                        <tp:taxon-name-part taxon-name-part-type="genus">Berosus</tp:taxon-name-part>
                        <tp:taxon-name-part taxon-name-part-type="species">interstitialis</tp:taxon-name-part>
                    <object-id xmlns:xlink="http://www.w3.org/1999/xlink" xlink:type="simple">http://species-id.net/wiki/Berosus_interstitialis</object-id>
								</tp:taxon-name><tp:taxon-authority>Knisch, 1924</tp:taxon-authority><xref ref-type="fig" rid="F4">Figures 4a–g</xref><xref ref-type="fig" rid="F11">11</xref><tp:nomenclature-citation-list><tp:nomenclature-citation><tp:taxon-name>Berosus tessellatus</tp:taxon-name><comment> Fletiaux &amp; Sallé, 1889: 337 (secondary homonym of <italic><tp:taxon-name>Enoplurus tessellatus</tp:taxon-name></italic> Motschulsky, 1859).</comment></tp:nomenclature-citation><tp:nomenclature-citation><tp:taxon-name>Berosus</tp:taxon-name><comment> (s.str.) <italic>interstitialis</italic> Knisch, 1924: 270. – <xref ref-type="bibr" rid="B28">Van Tassell 1966</xref>: 191 (unpublished PhD thesis: redescription, identification key). – <xref ref-type="bibr" rid="B4">Epler 2010</xref>: 12.24 (taxonomic notes).</comment></tp:nomenclature-citation><tp:nomenclature-citation><tp:taxon-name>Berosus stribalus</tp:taxon-name><comment> Orchymont, 1946: 13. <bold>Syn. n.</bold> – <xref ref-type="bibr" rid="B26">Spangler 1981</xref>: 156 (taxonomic and distribution notes). – <xref ref-type="bibr" rid="B6">Fernández et al. 2010</xref>: 28 (checklist).</comment></tp:nomenclature-citation></tp:nomenclature-citation-list></tp:nomenclature><tp:treatment-sec sec-type="Type locality"><title>Type locality.</title><p>Guadeloupe, Grande Terre and Trois-Rivières.</p></tp:treatment-sec><tp:treatment-sec sec-type="Type material examined"><title>Type material examined.</title><p><italic><tp:taxon-name>Berosus tessellatus</tp:taxon-name></italic>:Not examined. Type specimens were not found on our request for loan in MNHN. Instead, we examined the specimens identified as <italic><tp:taxon-name>Berosus tessellatus</tp:taxon-name></italic> and <italic><tp:taxon-name>Berosus interstitialis</tp:taxon-name></italic> deposited in coll. d’Orchymont and coll. Knisch in IRSNB (see below).</p><p><italic><tp:taxon-name>Berosus stribalus</tp:taxon-name></italic>: Holotype: male (IRSNB): “[male sign] / Cuba 10. K / S. of Pinar Rio / Sep. 12-23 ’13 // A. d’Orchymont det. / Berosus (s.str.) / stribalus m. // Type”. Paratype: 1 spec. (IRSNB): “St. / Domin- / go // Berosus / striatus / Say // coll. Orch. // A. d’Orchymont det. / Berosus (s.str.) / stribalus m. // Para- / type”.</p></tp:treatment-sec><tp:treatment-sec sec-type="Additional material examined"><title>Additional material examined.</title><p><bold>CUBA: Isla de la Juventud</bold>: 4 exs. (dry-mounted) (CZACC): vii.1960 [no locality and collector indicated]; 8 exs. (in alcohol) (BSC-E): <!--PageBreak-->Punta del Este, laguna temporal [temporal pool], <named-content xmlns:xlink="http://www.w3.org/1999/xlink" content-type="dwc:verbatimCoordinates" xlink:type="simple">21°33'43"N, 82°33'18"W</named-content>, 1 m a.s.l., 21.v.2006, leg. Y. S. Megna, 00180; 8 exs. (in alcohol) (BSC-E): Laguna Cayamás, <named-content xmlns:xlink="http://www.w3.org/1999/xlink" content-type="dwc:verbatimCoordinates" xlink:type="simple">21°33'43"N, 82°33'18"W</named-content>, 3 m a.s.l., 23.v.2006, leg. Y. S. Megna, 00178. <bold>Pinar del Río</bold>: 57 exs. (dry-mounted) (CZACC): Lomas de Soroa, v/vi.1963, [no collector indicated]; 1 ex. (in alcohol) (BSC-E): Viñales, arroyo [stream], <named-content xmlns:xlink="http://www.w3.org/1999/xlink" content-type="dwc:verbatimCoordinates" xlink:type="simple">22°33'36.35"N, 83°49'59"W</named-content>, 170 m a.s.l., 18.iv.2012, leg. A. Deler-Hernández, 00146. <bold>Artemisa</bold>:8 exs. (dry-mounted) (CZACC): Laguna Ariguanabo, vi.1963, [no collector indicated]. <bold>Mayabeque</bold>:1 ex. (dry-mounted) (CZACC): Jibacoa, littoral on north coast, v.1962, [no collector indicated]. <bold>Matanzas</bold>:1 ex. (dry-mounted) (CZACC): Playa Larga, iv.1965, [no collector indicated]; 1 ex. (dry-mounted) (CZACC): Bacunayagua, vi.1940 [no collector indicated]. <bold>Camagüey</bold>:1 ex. (in alcohol) (BSC-E): Sierra de Cubitas, Río El Roble, <named-content xmlns:xlink="http://www.w3.org/1999/xlink" content-type="dwc:verbatimCoordinates" xlink:type="simple">21°32'53.23"N, 77°46'42.31"W</named-content>, 55 m a.s.l., 14.iv.2012, leg. A. Deler-Hernández, 00148. <bold>Las Tunas</bold>:1 ex. (in alcohol) (BSC-E): Amancio, Comunales, laguna permanente [permanent pool], <named-content xmlns:xlink="http://www.w3.org/1999/xlink" content-type="dwc:verbatimCoordinates" xlink:type="simple">20°49'59"N, 77°32'32"W</named-content>, 34 m a.s.l., 04.x.2008, leg. Y. S. Megna, 00179; 1 ex. (in alcohol) (BSC-E): La Fé, laguna temporal [temporal pool], <named-content xmlns:xlink="http://www.w3.org/1999/xlink" content-type="dwc:verbatimCoordinates" xlink:type="simple">20°49'17.7"N, 77°34'40.8"W</named-content>, 50 m a.s.l., 18.xii.2008, leg. Y. S. Megna, 00147. <bold>Granma</bold>: 2 exs. (in alcohol) (BSC-E): Cauto Cristo, laguna permanente [permanent pool], <named-content xmlns:xlink="http://www.w3.org/1999/xlink" content-type="dwc:verbatimCoordinates" xlink:type="simple">20°33'33.1"N, 76°28'44"W</named-content>, 44 m a.s.l., 04.i.2005, leg. L. Chávez, 00150; 1 ex. (dry-mounted) (NMPC): Cauto Cristo, permanent lagoon <named-content xmlns:xlink="http://www.w3.org/1999/xlink" content-type="dwc:verbatimCoordinates" xlink:type="simple">20°33'33.1"N, 76°28'44"W</named-content>, 44 m a.s.l., 04.i.2005, leg. L. Chávez. <bold>Santiago de Cuba</bold>:1 ex. (in alcohol) (BSC-E): Guamá, La Mula, laguna permanente [permanent pool], <named-content xmlns:xlink="http://www.w3.org/1999/xlink" content-type="dwc:verbatimCoordinates" xlink:type="simple">19°58'33.6"N, 76°46'4.8"W</named-content>, 4 m a.s.l., 20.vi.2008, leg. A. Deler-Hernández, 00018. <bold>Guantánamo</bold>:1 ex. (dry-mounted) (CZCTR): Guantánamo, San Carlos [at light], <named-content xmlns:xlink="http://www.w3.org/1999/xlink" content-type="dwc:verbatimCoordinates" xlink:type="simple">20°26'22"N, 74°42'31"W</named-content>, 160 m a.s.l., 18.vii.1915, leg. C. T. Ramsden; 1 ex. (dry-mounted) (CZCTR): San Carlos [at light], <named-content xmlns:xlink="http://www.w3.org/1999/xlink" content-type="dwc:verbatimCoordinates" xlink:type="simple">20°26'22"N, 74°42'31"W</named-content>, 160 m a.s.l., 24.viii.1917, leg. C. T. Ramsden; 1 ex. (in alcohol) (BSC-E): San Antonio del Sur, Macambo, Río Macambo, <named-content xmlns:xlink="http://www.w3.org/1999/xlink" content-type="dwc:verbatimCoordinates" xlink:type="simple">20°03'26.9"N, 74°44'15"W</named-content>, 4 m a.s.l., 24.x.2008, leg. A. Deler-Hernández; 1 ex. (in alcohol) (BSC-E): Baracoa, Nibujón, laguna temporal [temporal pool], <named-content xmlns:xlink="http://www.w3.org/1999/xlink" content-type="dwc:verbatimCoordinates" xlink:type="simple">20°30'8.6"N, 74°38'88"W</named-content>, 8 m a.s.l., 03.ii.2010, leg. A. Deler-Hernández, 00149. 1 ex. (dry-mounted) (IRSNB): [without precise locality]:“Cuba / Gundlach // 1541 / 977 // Kniž det. / interstitialis”. <bold>GUADELOUPE:</bold> 1 ex. (dry-mounted) (IRSNB): “Guadeloupe / coll. A. d’Orchymont // Berosus s.str. / tessellatus / Fleut. &amp; Salle // A. d’Orchymont det.” [based on attached note, d’Orchymont compared this specimen with one of the types of <italic><tp:taxon-name>Berosus tessellatus</tp:taxon-name></italic> from the collection of Fleutiaux which is currently lost and not available for reexamination; the specimen is a male, but has the abdomen destroyed by a dermestid larva]; 1 ex. (dry-mounted) (IRSNB): Trois Riviéres, leg. Dufau. <bold>PUERTO RICO:</bold> 1 ex. (dry-mounted) (IRSNB): [without detailed locality data], leg. Moritz. <bold>VIRGIN ISLANDS:</bold> 2 exs. (dry-mounted) (IRSNB): Saint Thomas, leg. C. Felsche.</p><p><bold>Published Cuban records:</bold> <bold>Pinar del Río</bold>: Entronque de Manuel Sanguili (<xref ref-type="bibr" rid="B26">Spangler 1981</xref>). <bold>Isla de la Juventud</bold>: Laguna Base Julio Antonio Mella (<xref ref-type="bibr" rid="B26">Spangler 1981</xref>). <bold>Holguín</bold>: Gibara, Arroyo Landivar at Finca Pozón (<xref ref-type="bibr" rid="B26">Spangler 1981</xref>). <bold>Santiago de Cuba</bold>: Matías (<xref ref-type="bibr" rid="B26">Spangler 1981</xref>).</p><fig id="F4" position="float" orientation="portrait"><label>Figure 4.</label><caption><p><italic><tp:taxon-name>Berosus interstitialis</tp:taxon-name></italic> Knisch, 1924. <bold>a-b</bold> habitus of the holotype of <italic><tp:taxon-name>Berosus stribalus</tp:taxon-name></italic> Orchymont, 1946 (<bold>a</bold> dorsal view <bold>b</bold> lateral view) <bold>c</bold> mesoventral process in lateral view <bold>d–f</bold> aedeagus (<bold>d</bold> dorsal view <bold>e</bold> lateral view <bold>f</bold> ventral view) <bold>g</bold> abdominal ventrite 5.</p></caption><graphic xmlns:xlink="http://www.w3.org/1999/xlink" xlink:href="ZooKeys-273-073-g004.jpg" position="float" orientation="portrait" xlink:type="simple"/></fig></tp:treatment-sec><tp:treatment-sec sec-type="Diagnosis"><title>Diagnosis.</title><p>Habitus as in <xref ref-type="fig" rid="F4">Figs 4a, b</xref>. Body length 5.0–5.3 mm. Head uniformly dark, metallic green; pronotum pale with a pair of closely aggregated longitudinal nar<!--PageBreak-->row dark spots mesally; elytra pale with darkened punctation and with dark spots in anterior and posterior third of intervals 1 and 2, in humeral area and at midlength of intervals 7-9, plus with variable number of spots on remaining intervals. Elytral apices entire in both sexes. Mesoventral process laminar, with small anterior tooth projecting <!--PageBreak-->ventrad, nearly straight middle portion and rounded posterior part (<xref ref-type="fig" rid="F4">Fig. 4c</xref>). Abdominal ventrite 1 with median keel developed only between metacoxae. Emargination of ventrite 5 deep, subrectangular, with two slender medial teeth (<xref ref-type="fig" rid="F4">Fig. 4g</xref>), not showing sexual dimorphism. Aedeagus (<xref ref-type="fig" rid="F4">Figs 4d–f</xref>) strongly compressed from sides; parameres ca. 2× as long as phallobase, wide throughout in lateral view except for tooth-like apex; bases of the parameres in dorsal view with characteristic basal teeth.</p></tp:treatment-sec><tp:treatment-sec sec-type="Taxonomic note"><title>Taxonomic note.</title><p>The synonymy of <italic><tp:taxon-name>Berosus stribalus</tp:taxon-name></italic> with <italic><tp:taxon-name>Berosus interstitialis</tp:taxon-name></italic> was first proposed in an unpublished thesis by <xref ref-type="bibr" rid="B28">Van Tassell (1966</xref>: 302). The reasons for the synonymy were not explained, and Cuba (i.e. type locality of <italic><tp:taxon-name>Berosus stribalus</tp:taxon-name></italic>) was not even mentioned in the distribution of <italic><tp:taxon-name>Berosus interstitialis</tp:taxon-name></italic> in the taxonomic part of the thesis. We were not able to examine the types of <italic><tp:taxon-name>Berosus tessellatus</tp:taxon-name></italic> from the collection of Fleutiaux in MNHN as the specimens were not found. We therefore examined the specimens identified as <italic><tp:taxon-name>Berosus tessellatus</tp:taxon-name></italic> and <italic><tp:taxon-name>Berosus interstitialis</tp:taxon-name></italic> deposited in IRSNB, including one male from Guadeloupe (type locality of <italic><tp:taxon-name>Berosus tessellatus</tp:taxon-name></italic>) bearing the note that it was compared with the types of <italic><tp:taxon-name>Berosus tessellatus</tp:taxon-name></italic> by A. d’Orchymont. Comparison of these specimens with the types of <italic><tp:taxon-name>Berosus stribalus</tp:taxon-name></italic> and with newly collected Cuban specimens revealed that they all specimens agree in the diagnostic characters mentioned above, including the characteristic shape of the aedeagus and a characteristic tooth on the base of each paramere. We may therefore confirm the unpublished synonymy proposed by <xref ref-type="bibr" rid="B28">Van Tassell (1966)</xref> and consider <italic><tp:taxon-name>Berosus stribalus</tp:taxon-name></italic> as a junior subjective synonym of <italic><tp:taxon-name>Berosus interstitialis</tp:taxon-name></italic>.</p></tp:treatment-sec><tp:treatment-sec sec-type="Habitat"><title>Habitat.</title><p>Cuban specimens were collected mainly in standing waters as well as in isolated pools along streams and rivers in the lowlands. The localities are usually exposed to sun and have turbid water, muddy bottom, submerged vegetation and are rich in organic matter.</p></tp:treatment-sec><tp:treatment-sec sec-type="Distribution"><title>Distribution.</title><p>Widely distributed Caribbean species, so far recorded from the Bahamas, Haiti Guadeloupe, Virgin Islands Puerto Rico and Cuba (<xref ref-type="bibr" rid="B28">Van Tassell 1966</xref>, <xref ref-type="bibr" rid="B19">Orchymont 1946</xref>, <xref ref-type="bibr" rid="B4">Epler 2010</xref>, this paper). The species is here recorded for the first time from Cuba, due to the synonymy of <italic><tp:taxon-name>Berosus stribalus</tp:taxon-name></italic> with <italic><tp:taxon-name>Berosus interstitialis</tp:taxon-name></italic>.</p></tp:treatment-sec><tp:treatment-sec><!--Section generated to contain objects referenced in tp:taxon-treatment.--><fig id="F11" position="float" orientation="portrait"><label>Figure 11.</label><caption><p>Known distribution of <italic><tp:taxon-name>Berosus</tp:taxon-name></italic> species in Cuba (includes our as well as historical records).</p></caption><graphic xmlns:xlink="http://www.w3.org/1999/xlink" xlink:href="ZooKeys-273-073-g011.jpg" position="float" orientation="portrait" xlink:type="simple"/></fig></tp:treatment-sec><ref-list><ref id="B28"><mixed-citation xmlns:xlink="http://www.w3.org/1999/xlink" xlink:type="simple"><person-group><name name-style="western"><surname>Van Tassell</surname><given-names>ER</given-names></name></person-group> (<year>1966</year>)<source> Taxonomy and biology of the subfamily Berosinae of North and Central America and the West Indies (Coleoptera: Hydrophilidae).</source><publisher-name>Unpublished Ph.D. dissertation, The Catholic University of America</publisher-name>, <publisher-loc>Washington D. C.</publisher-loc>, <lpage>329</lpage> pp.</mixed-citation></ref><ref id="B4"><mixed-citation xmlns:xlink="http://www.w3.org/1999/xlink" xlink:type="simple"><person-group><name name-style="western"><surname>Epler</surname><given-names>JH</given-names></name></person-group> (<year>2010</year>)<source> The water beetles of Florida -an identification manual for the families Chrysomelidae, Curculionidae, Dryopidae, Elmidae, Gyrinidae, Haliplidae, Helophoridae, Hydraenidae, Hydrochidae, Hydrophilidae, Noteridae, Psephenidae, Ptilodactylidae and Scirtidae. Florida Department of Environmental Protection, Tallahassee, FL. 399 pp.</source></mixed-citation></ref><ref id="B26"><mixed-citation xmlns:xlink="http://www.w3.org/1999/xlink" xlink:type="simple"><person-group><name name-style="western"><surname>Spangler</surname><given-names>PJ</given-names></name></person-group> (<year>1981</year>)<article-title/><source>Résultats des Expéditions Biospéologiques Cubano-Roumaine a Cuba </source><volume>3</volume>: <fpage>145</fpage>-<lpage>171</lpage>.</mixed-citation></ref><ref id="B6"><mixed-citation xmlns:xlink="http://www.w3.org/1999/xlink" xlink:type="simple"><person-group><name name-style="western"><surname>Fernández</surname><given-names>IG</given-names></name><name name-style="western"><surname>Deler-Hernández</surname><given-names>A</given-names></name><name name-style="western"><surname>Megna</surname><given-names>YS</given-names></name></person-group> (<year>2010</year>)<article-title> Coleópteros de las superfamilias Hydrophiloidea e Histeroidea (Coleoptera: Staphyliniformia) depositados en el Instituto de Ecología y Sistemática, La Habana, Cuba.</article-title><source>Poeyana </source><volume>498</volume>: <fpage>27</fpage>-<lpage>30</lpage>.</mixed-citation></ref><ref id="B19"><mixed-citation xmlns:xlink="http://www.w3.org/1999/xlink" xlink:type="simple"><person-group><name name-style="western"><surname>Orchymont</surname><given-names>Ad’</given-names></name></person-group> (<year>1946</year>)<article-title> Notes on some American <italic>Berosus</italic> (s. str.) (Coleoptera-Palpicornia-Hydrophilidae).</article-title><source>Bulletin du Musée Royal d’Histoire Naturelle de Belgique </source><volume>22</volume>: <fpage>1</fpage>-<lpage>20</lpage>.</mixed-citation></ref></ref-list></tp:taxon-treatment>
