# Supplementary material for: A review of the genus Berosus Leach of Cuba (Coleoptera, Hydrophilidae)
Source: Zookeys. 2013 Feb 28;(273):73–106. doi: 10.3897/zookeys.273.4591 (PMC3677367; doi:10.3897/zookeys.273.4591)
Supplement: XML Treatment for Berosus metalliceps [file zookeys.273.4591-treatment6.xml]

<!DOCTYPE tp:taxon-treatment
  PUBLIC "-//TaxonX//DTD Taxonomic Treatment Publishing DTD v0 20100105//EN" "tax-treatment-NSO.dtd">
<tp:taxon-treatment xmlns:tp="http://www.plazi.org/taxpub"><tp:treatment-meta><mixed-citation publication-type="journal"><person-group><name><surname>Deler-Hernández</surname><given-names>Albert</given-names></name><name><surname>Fikáček</surname><given-names>Martin</given-names></name><name><surname>Cala-Riquelme</surname><given-names>Franklyn</given-names></name></person-group><article-title>A review of the genus 
                    <italic>Berosus</italic> Leach of Cuba (Coleoptera, Hydrophilidae)
                </article-title><source>Zookeys</source><day>28</day><month>2</month><year>2013</year><volume>2013</volume><issue>273</issue><fpage>73</fpage><lpage>106</lpage><pub-id pub-id-type="doi">10.3897/zookeys.273.4591</pub-id></mixed-citation></tp:treatment-meta><tp:nomenclature><tp:taxon-name>
                        <tp:taxon-name-part taxon-name-part-type="genus">Berosus</tp:taxon-name-part>
                        <tp:taxon-name-part taxon-name-part-type="species">metalliceps</tp:taxon-name-part>
                    <object-id xmlns:xlink="http://www.w3.org/1999/xlink" xlink:type="simple">http://species-id.net/wiki/Berosus_metalliceps</object-id>
								</tp:taxon-name><tp:taxon-authority>Sharp, 1882</tp:taxon-authority><xref ref-type="fig" rid="F5">Figures 5a–g</xref><xref ref-type="fig" rid="F11">11</xref><tp:nomenclature-citation-list><tp:nomenclature-citation><tp:taxon-name>Berosus metalliceps</tp:taxon-name><comment> Sharp, 1882: 83. – <xref ref-type="bibr" rid="B28">Van Tassell 1966</xref>: 150 (unpublished PhD thesis: redescription, identification key). – <xref ref-type="bibr" rid="B4">Epler 2010</xref>: 12.24 (taxonomic and distribution notes). For complete synonymy and references see <xref ref-type="bibr" rid="B11">Hansen (1999)</xref>.</comment></tp:nomenclature-citation></tp:nomenclature-citation-list></tp:nomenclature><tp:treatment-sec sec-type="Type locality"><title>Type locality.</title><p>México: Tres Marías Island.</p></tp:treatment-sec><tp:treatment-sec sec-type="Material examined"><title>Material examined.</title><p><bold>CUBA</bold>: <bold>Camagüey</bold>:1 ex. (dry-mounted) (NMPC): Cayo Sabinal, permanent lagoon, <named-content xmlns:xlink="http://www.w3.org/1999/xlink" content-type="dwc:verbatimCoordinates" xlink:type="simple">21°38'6.1"N, 77°10'8.2"W</named-content>, 5 m a.s.l., 06.v.2010, leg. Y. Torres.</p><!--PageBreak--><fig id="F5" position="float" orientation="portrait"><label>Figure 5.</label><caption><p><italic><tp:taxon-name>Berosus metalliceps</tp:taxon-name></italic> Sharp, 1882. <bold>a–b</bold> habitus of the only known Cuban specimen (<bold>a</bold> dorsal view <bold>b</bold> lateral view) <bold>c</bold> mesoventral process in lateral view <bold>d–f</bold> aedeagus (<bold>d</bold> dorsal view <bold>e</bold> lateral view <bold>f</bold> ventral view) <bold>g</bold> abdominal ventrite 5.</p></caption><graphic xmlns:xlink="http://www.w3.org/1999/xlink" xlink:href="ZooKeys-273-073-g005.jpg" position="float" orientation="portrait" xlink:type="simple"/></fig></tp:treatment-sec><tp:treatment-sec sec-type="Diagnosis"><title>Diagnosis.</title><p>Habitus as in <xref ref-type="fig" rid="F5">Figs 5a, b</xref>. Body length 4.5 mm. Head metallic black, pronotum pale without dark spots, elytra pale with dark stripes on elytral series and slightly darker spot in posterior third of interval 1. Elytral apices entire and rounded. <!--PageBreak-->Mesoventral process laminar, triangular in shape, anterior tooth projecting posteriad (<xref ref-type="fig" rid="F5">Fig. 5c</xref>). Abdominal ventrite 1 with median keel developed only between metacoxae. Emargination of abdominal ventrite 5 rectangular, without tooth median (<xref ref-type="fig" rid="F5">Fig. 5g</xref>). Aedeagus (<xref ref-type="fig" rid="F5">Figs 5d–f</xref>) with median lobe much longer than parameres, with enlarged spatula–shaped apex in ventral view, sinuate on dorsal face in lateral view. Parameres simple, rounded apically, phallobase ca. 0.3× total length of aedeagus.</p></tp:treatment-sec><tp:treatment-sec sec-type="Distribution"><title>Distribution.</title><p>USA (California), Mexico, Bahamas (<xref ref-type="bibr" rid="B29">Young 1953</xref>; <xref ref-type="bibr" rid="B11">Hansen 1999</xref>) and Cuba. The above specimen represents the first record of <italic><tp:taxon-name>Berosus metalliceps</tp:taxon-name></italic> from Cuba.</p></tp:treatment-sec><tp:treatment-sec sec-type="Habitat"><title>Habitat.</title><p>The Cuban specimen was collected in the highly exposed brackish permanent lagoon with muddy bottom.</p></tp:treatment-sec><tp:treatment-sec><!--Section generated to contain objects referenced in tp:taxon-treatment.--><fig id="F11" position="float" orientation="portrait"><label>Figure 11.</label><caption><p>Known distribution of <italic><tp:taxon-name>Berosus</tp:taxon-name></italic> species in Cuba (includes our as well as historical records).</p></caption><graphic xmlns:xlink="http://www.w3.org/1999/xlink" xlink:href="ZooKeys-273-073-g011.jpg" position="float" orientation="portrait" xlink:type="simple"/></fig></tp:treatment-sec><ref-list><ref id="B28"><mixed-citation xmlns:xlink="http://www.w3.org/1999/xlink" xlink:type="simple"><person-group><name name-style="western"><surname>Van Tassell</surname><given-names>ER</given-names></name></person-group> (<year>1966</year>)<source> Taxonomy and biology of the subfamily Berosinae of North and Central America and the West Indies (Coleoptera: Hydrophilidae).</source><publisher-name>Unpublished Ph.D. dissertation, The Catholic University of America</publisher-name>, <publisher-loc>Washington D. C.</publisher-loc>, <lpage>329</lpage> pp.</mixed-citation></ref><ref id="B4"><mixed-citation xmlns:xlink="http://www.w3.org/1999/xlink" xlink:type="simple"><person-group><name name-style="western"><surname>Epler</surname><given-names>JH</given-names></name></person-group> (<year>2010</year>)<source> The water beetles of Florida -an identification manual for the families Chrysomelidae, Curculionidae, Dryopidae, Elmidae, Gyrinidae, Haliplidae, Helophoridae, Hydraenidae, Hydrochidae, Hydrophilidae, Noteridae, Psephenidae, Ptilodactylidae and Scirtidae. Florida Department of Environmental Protection, Tallahassee, FL. 399 pp.</source></mixed-citation></ref><ref id="B11"><mixed-citation xmlns:xlink="http://www.w3.org/1999/xlink" xlink:type="simple"><person-group><name name-style="western"><surname>Hansen</surname><given-names>M</given-names></name></person-group> (<year>1999</year>)<source> World Catalogue of Insects. Volume 2.</source><publisher-name>Hydrophiloidea (s. str.) Coleoptera). Apollo Books</publisher-name>, <publisher-loc>Stenstrup</publisher-loc>, <lpage>416</lpage> pp.</mixed-citation></ref><ref id="B29"><mixed-citation xmlns:xlink="http://www.w3.org/1999/xlink" xlink:type="simple"><person-group><name name-style="western"><surname>Young</surname><given-names>FN</given-names></name></person-group> (<year>1953</year>)<source> The water beetles of the Bahama Islands, British West Indies (Coleoptera: Dytiscidae, Gyrinidae, Hydrochidae, Hydrophilidae). American Museum Novitates 1616: 1–20.</source></mixed-citation></ref></ref-list></tp:taxon-treatment>
