# Supplementary material for: A review of the genus Berosus Leach of Cuba (Coleoptera, Hydrophilidae)
Source: Zookeys. 2013 Feb 28;(273):73–106. doi: 10.3897/zookeys.273.4591 (PMC3677367; doi:10.3897/zookeys.273.4591)
Supplement: XML Treatment for Berosus peregrinus [file zookeys.273.4591-treatment7.xml]

<!DOCTYPE tp:taxon-treatment
  PUBLIC "-//TaxonX//DTD Taxonomic Treatment Publishing DTD v0 20100105//EN" "tax-treatment-NSO.dtd">
<tp:taxon-treatment xmlns:tp="http://www.plazi.org/taxpub"><tp:treatment-meta><mixed-citation publication-type="journal"><person-group><name><surname>Deler-Hernández</surname><given-names>Albert</given-names></name><name><surname>Fikáček</surname><given-names>Martin</given-names></name><name><surname>Cala-Riquelme</surname><given-names>Franklyn</given-names></name></person-group><article-title>A review of the genus 
                    <italic>Berosus</italic> Leach of Cuba (Coleoptera, Hydrophilidae)
                </article-title><source>Zookeys</source><day>28</day><month>2</month><year>2013</year><volume>2013</volume><issue>273</issue><fpage>73</fpage><lpage>106</lpage><pub-id pub-id-type="doi">10.3897/zookeys.273.4591</pub-id></mixed-citation></tp:treatment-meta><tp:nomenclature><tp:taxon-name>
                        <tp:taxon-name-part taxon-name-part-type="genus">Berosus</tp:taxon-name-part>
                        <tp:taxon-name-part taxon-name-part-type="species">peregrinus</tp:taxon-name-part>
                    <object-id xmlns:xlink="http://www.w3.org/1999/xlink" xlink:type="simple">http://species-id.net/wiki/Berosus_peregrinus</object-id>
								</tp:taxon-name><tp:taxon-authority>(Herbst, 1797)</tp:taxon-authority><xref ref-type="fig" rid="F6">Figures 6a–g</xref><tp:nomenclature-citation-list><tp:nomenclature-citation><tp:taxon-name>Hydrophilus peregrinus</tp:taxon-name><comment> Herbst, 1797: 314.</comment></tp:nomenclature-citation><tp:nomenclature-citation><tp:taxon-name>Berosus peregrinus</tp:taxon-name><comment> (Herbst); <xref ref-type="bibr" rid="B15">LeConte (1855</xref>: 364, transferred to <tp:taxon-name>Berosus</tp:taxon-name>). – <xref ref-type="bibr" rid="B28">Van Tassell 1966</xref>: 163 (unpublished PhD thesis: redescription, identification key). – <xref ref-type="bibr" rid="B24">Smetana 1988</xref>: 50 (diagnosis, recorded from Cuba). – <xref ref-type="bibr" rid="B11">Hansen 1999</xref>: 91 (catalogue). – <xref ref-type="bibr" rid="B20">Peck 2005</xref>: 48 (checklist). – <xref ref-type="bibr" rid="B4">Epler 2010</xref>: 12.20 (identification key).</comment></tp:nomenclature-citation></tp:nomenclature-citation-list></tp:nomenclature><tp:treatment-sec sec-type="Type locality"><title>Type locality.</title><p>“North America”.</p></tp:treatment-sec><tp:treatment-sec sec-type="Material examined"><title>Material examined.</title><p><bold>CUBA:</bold> no material examined. <bold>USA: Texas:</bold> 1 ex. (dry-mounted) (NMPC); 1 ex. (in alcohol) (BSC-E): Maverick Co., Rt. 277 at Tequesquite Creek, large creek [AS-03-011], 31.viii.2003, leg. A. E. Z. Short.</p><p><bold>Published Cuban records:</bold> <bold>Cuba:</bold> without specified locality (<xref ref-type="bibr" rid="B24">Smetana 1988</xref>). <bold>Pinar del Río:</bold> without specified locality (<xref ref-type="bibr" rid="B20">Peck 2005</xref>).</p><fig id="F6" position="float" orientation="portrait"><label>Figure 6.</label><caption><p><italic><tp:taxon-name>Berosus peregrinus</tp:taxon-name></italic> (Herbst, 1797), specimen from USA, Texas. <bold>a</bold> habitus in dorsal view <bold>b </bold>habitus in lateral view <bold>c</bold> mesoventral process in lateral view <bold>d–f</bold> aedeagus (<bold>d</bold> dorsal view <bold>e</bold> lateral view <bold>f</bold> ventral view) <bold>g</bold> abdominal ventrite 5.</p></caption><graphic xmlns:xlink="http://www.w3.org/1999/xlink" xlink:href="ZooKeys-273-073-g006.jpg" position="float" orientation="portrait" xlink:type="simple"/></fig></tp:treatment-sec><tp:treatment-sec sec-type="Diagnosis"><title>Diagnosis.</title><p>Habitus as in <xref ref-type="fig" rid="F6">Figs 6a, b</xref>. Body length 4.1–5.2 mm. Head metallic black, pronotum pale with two small submedian dark spots anteriorly, elytra pale with rather sharply defined dark spots on intervals 1-2 and in humeral area. Elytral apices entire and rounded. Mesoventral process laminar, triangular in shape, anterior tooth large, projecting posteriad (<xref ref-type="fig" rid="F6">Fig. 6c</xref>). Abdominal ventrite 1 with median keel developed only between metacoxae. Emargination of abdominal ventrite 5 rectangular with a single median broad and short tooth (<xref ref-type="fig" rid="F6">Fig. 6g</xref>). Aedeagus (<xref ref-type="fig" rid="F6">Figs 6d–f</xref>) with median lobe slender, pointed at apex, parameres shorter than median lobe, very wide in lateral view, narrowing into sharply pointed apex bearing tuft of setae apically. Phallobase long, ca. 0.6× total length of aedeagus.</p></tp:treatment-sec><tp:treatment-sec sec-type="Distribution"><title>Distribution.</title><p>Canada (Nova Scotia, Ontario, Quebec), USA (from New York and Pennsylvania to Florida, Louisiana, Mississippi and Texas, westward at least to Arizona, Illinois, Indiana and Wisconsin) (<xref ref-type="bibr" rid="B11">Hansen 1999</xref>), and Cuba. In Cuba, <italic><tp:taxon-name>Berosus peregrinus</tp:taxon-name></italic> has been recorded only from Pinar del Río (without exact locality) by <xref ref-type="bibr" rid="B20">Peck (2005)</xref>. We did not collect this species in our survey.</p><!--PageBreak--></tp:treatment-sec><ref-list><ref id="B15"><mixed-citation xmlns:xlink="http://www.w3.org/1999/xlink" xlink:type="simple"><person-group><name name-style="western"><surname>LeConte</surname><given-names>JL</given-names></name></person-group> (<year>1855</year>)<article-title> Synopsis of the Hydrophilidæ of the United States.</article-title><source>Proceedings of the Academy of Natural Sciences of Philadelphia </source><volume>7</volume>: <fpage>356</fpage>-<lpage>375</lpage>.</mixed-citation></ref><ref id="B28"><mixed-citation xmlns:xlink="http://www.w3.org/1999/xlink" xlink:type="simple"><person-group><name name-style="western"><surname>Van Tassell</surname><given-names>ER</given-names></name></person-group> (<year>1966</year>)<source> Taxonomy and biology of the subfamily Berosinae of North and Central America and the West Indies (Coleoptera: Hydrophilidae).</source><publisher-name>Unpublished Ph.D. dissertation, The Catholic University of America</publisher-name>, <publisher-loc>Washington D. C.</publisher-loc>, <lpage>329</lpage> pp.</mixed-citation></ref><ref id="B24"><mixed-citation xmlns:xlink="http://www.w3.org/1999/xlink" xlink:type="simple"><person-group><name name-style="western"><surname>Smetana</surname><given-names>A</given-names></name></person-group> (<year>1988</year>)<article-title> Review of the family Hydrophilidae of Canada and Alaska (Coleoptera).</article-title><source>Memoirs of the Entomological Society of Canada </source><volume>142</volume>: <fpage>1</fpage>-<lpage>316</lpage>. doi: <ext-link ext-link-type="uri" xlink:href="http://dx.doi.org/10.4039/entm120142fv" xlink:type="simple">10.4039/entm120142fv</ext-link></mixed-citation></ref><ref id="B11"><mixed-citation xmlns:xlink="http://www.w3.org/1999/xlink" xlink:type="simple"><person-group><name name-style="western"><surname>Hansen</surname><given-names>M</given-names></name></person-group> (<year>1999</year>)<source> World Catalogue of Insects. Volume 2.</source><publisher-name>Hydrophiloidea (s. str.) Coleoptera). Apollo Books</publisher-name>, <publisher-loc>Stenstrup</publisher-loc>, <lpage>416</lpage> pp.</mixed-citation></ref><ref id="B20"><mixed-citation xmlns:xlink="http://www.w3.org/1999/xlink" xlink:type="simple"><person-group><name name-style="western"><surname>Peck</surname><given-names>SB</given-names></name></person-group> (<year>2005</year>)<article-title> A checklist of the beetles of Cuba with data on distribution and bionomics (Insecta: Coleoptera).</article-title><source>Arthropods of Florida and Neighboring Land Areas</source><volume>18</volume>: <fpage>1</fpage>-<lpage>241</lpage>.</mixed-citation></ref><ref id="B4"><mixed-citation xmlns:xlink="http://www.w3.org/1999/xlink" xlink:type="simple"><person-group><name name-style="western"><surname>Epler</surname><given-names>JH</given-names></name></person-group> (<year>2010</year>)<source> The water beetles of Florida -an identification manual for the families Chrysomelidae, Curculionidae, Dryopidae, Elmidae, Gyrinidae, Haliplidae, Helophoridae, Hydraenidae, Hydrochidae, Hydrophilidae, Noteridae, Psephenidae, Ptilodactylidae and Scirtidae. Florida Department of Environmental Protection, Tallahassee, FL. 399 pp.</source></mixed-citation></ref></ref-list></tp:taxon-treatment>
