# Supplementary material for: A review of the genus Berosus Leach of Cuba (Coleoptera, Hydrophilidae)
Source: Zookeys. 2013 Feb 28;(273):73–106. doi: 10.3897/zookeys.273.4591 (PMC3677367; doi:10.3897/zookeys.273.4591)
Supplement: XML Treatment for Berosus quadridens [file zookeys.273.4591-treatment8.xml]

<!DOCTYPE tp:taxon-treatment
  PUBLIC "-//TaxonX//DTD Taxonomic Treatment Publishing DTD v0 20100105//EN" "tax-treatment-NSO.dtd">
<tp:taxon-treatment xmlns:tp="http://www.plazi.org/taxpub"><tp:treatment-meta><mixed-citation publication-type="journal"><person-group><name><surname>Deler-Hernández</surname><given-names>Albert</given-names></name><name><surname>Fikáček</surname><given-names>Martin</given-names></name><name><surname>Cala-Riquelme</surname><given-names>Franklyn</given-names></name></person-group><article-title>A review of the genus 
                    <italic>Berosus</italic> Leach of Cuba (Coleoptera, Hydrophilidae)
                </article-title><source>Zookeys</source><day>28</day><month>2</month><year>2013</year><volume>2013</volume><issue>273</issue><fpage>73</fpage><lpage>106</lpage><pub-id pub-id-type="doi">10.3897/zookeys.273.4591</pub-id></mixed-citation></tp:treatment-meta><tp:nomenclature><tp:taxon-name>
                        <tp:taxon-name-part taxon-name-part-type="genus">Berosus</tp:taxon-name-part>
                        <tp:taxon-name-part taxon-name-part-type="species">quadridens</tp:taxon-name-part>
                    <object-id xmlns:xlink="http://www.w3.org/1999/xlink" xlink:type="simple">http://species-id.net/wiki/Berosus_quadridens</object-id>
                    </tp:taxon-name><tp:taxon-authority>Chevrolat, 1863</tp:taxon-authority><tp:taxon-status xmlns:xlink="http://www.w3.org/1999/xlink" xlink:type="simple">stat. restit.</tp:taxon-status><xref ref-type="fig" rid="F7">Figures 7a–g</xref><xref ref-type="fig" rid="F8">8e–h</xref><xref ref-type="fig" rid="F11">11</xref><tp:nomenclature-citation-list><tp:nomenclature-citation><tp:taxon-name>Berosus (Anchialus) quadridens</tp:taxon-name><comment> Chevrolat, 1863: 206.</comment></tp:nomenclature-citation><tp:nomenclature-citation><tp:taxon-name>Berosus quadridens</tp:taxon-name><comment>: – <xref ref-type="bibr" rid="B9">Gundlach 1891</xref>: 47 (diagnosis and distribution). – <xref ref-type="bibr" rid="B30">Zaitzev 1908</xref>: 357. – <xref ref-type="bibr" rid="B16">Mouchamps 1963</xref>: 121 (synonymized with <italic><tp:taxon-name>Berosus truncatipennis</tp:taxon-name></italic> Castelnau, 1840).<!--PageBreak--> – <xref ref-type="bibr" rid="B28">Van Tassell 1966</xref>: 56 (unpublished PhD thesis: redescription, identification key). – <xref ref-type="bibr" rid="B26">Spangler 1981</xref>: 156 (diagnosis and distribution). – <xref ref-type="bibr" rid="B11">Hansen 1999</xref>: 82 (as synonym of <italic><tp:taxon-name>Berosus truncatipennis</tp:taxon-name></italic>). – <xref ref-type="bibr" rid="B20">Peck 2005</xref>: 48 (checklist). – <xref ref-type="bibr" rid="B3">Deler-Hernández and Cala-Riquelme 2010</xref>: 73 (diagnosis, distribution, identification key).</comment></tp:nomenclature-citation></tp:nomenclature-citation-list></tp:nomenclature><tp:treatment-sec sec-type="Type locality"><title>Type locality.</title><p>Cuba.</p></tp:treatment-sec><tp:treatment-sec sec-type="Type material"><title>Type material. </title><p>Not examined.</p><p><bold>Additional material examined CUBA</bold>: <bold>Pinar del Río:</bold> 1 ex. (dry-mounted) (IRSNB): S of Pinar del Rio, 12/23.ix.1913. <bold>Isla de la Juventud</bold>: 7 exs. (in alcohol) (BSC-E): Punta del Este, Laguna temporal [temporal pool], <named-content xmlns:xlink="http://www.w3.org/1999/xlink" content-type="dwc:verbatimCoordinates" xlink:type="simple">21°33'43"N, 82°33'18"W</named-content>, 1 m a.s.l., 21.v.2006, leg. Y. S. Megna, 00142. <bold>Granma</bold>: 3 exs. (in alcohol) (BSC-E): Cauto Cristo, Laguna permanente-I [permanent pool-I], <named-content xmlns:xlink="http://www.w3.org/1999/xlink" content-type="dwc:verbatimCoordinates" xlink:type="simple">20°33'33.1"N, 76°28'44"W</named-content>, 44 m a.s.l., 04.i.2005, leg. L. Chávez, 00087; 1 ex. (in alcohol) (BSC-E): Cauto Cristo, Laguna permanente-I [permanent pool-I], <named-content xmlns:xlink="http://www.w3.org/1999/xlink" content-type="dwc:verbatimCoordinates" xlink:type="simple">20°33'33.1"N, 76°28'44"W</named-content>, 44 m a.s.l., 13.vi.2004, leg. L. Chávez, 00174.  <bold>Santiago de Cuba</bold>: 1 ex. (in alcohol) (BSC-E): Palma Soriano, Monte Barranca, <named-content xmlns:xlink="http://www.w3.org/1999/xlink" content-type="dwc:verbatimCoordinates" xlink:type="simple">20°20'13.5"N, 76°1'11.6"W</named-content>, 203 m a.s.l., 05.xii.2007, leg. A. Deler-Hernández and B. Téllez, 00052. <bold>MEXICO</bold>: <bold>Sinaloa</bold>:1 ex. (dry-mounted) (IRSNB): Los Mochis Station, x.1921 leg. R. V. van Zwaluwenburg. <bold>Veracruz</bold>:2 exs. (dry-mounted) (IRSNB): without more detailed locality, leg. Höge. <bold>GUATEMALA:</bold> 4 exs. (dry-mounted) (IRSNB): Paso Antonio, 400 ft., leg. Champion. <bold>NICARAGUA: Chinandega:</bold> 1 ex. (dry-mounted) (IRSNB): Posoltega, 06.v.1984, UV light, leg. Algodon. <bold>COSTA RICA</bold>: <bold>Guanacaste</bold>:10 exs. (dry-mounted) (KSEM, NMPC): 11.5 km W of Cañas, 15 m a.s.l., HG light by ditch/field [AS-04-026], leg. A. E. Z. Short &amp; D. J. Lebbin; 1 ex. (dry-mounted) (NMPC): Highway 1, 13.1 km SW of Liberia, roadside ditch/pools, 16.vi.2003, leg. A. E. Z. Short.</p><p><bold>Published Cuban records:</bold> <bold>Cuba</bold>: <bold>Isla de la Juventud</bold>: Laguna Base Julio Antonio Mella (<xref ref-type="bibr" rid="B26">Spangler 1981</xref>). <bold>Matanzas: Cárdenas</bold> (<xref ref-type="bibr" rid="B9">Gundlach 1891</xref>). <bold>Holguín</bold>: Gibara, Arroyo Landivar at Finca Pozón (<xref ref-type="bibr" rid="B26">Spangler 1981</xref>).</p><fig id="F7" position="float" orientation="portrait"><label>Figure 7.</label><caption><p><italic><tp:taxon-name>Berosus quadridens</tp:taxon-name></italic> Chevrolat, 1863. <bold>a</bold> habitus in dorsal view <bold>b</bold> habitus in lateral view <bold>c</bold> apex offemale elytron <bold>d</bold> apex of male elytron <bold>e</bold> mesoventral process in lateral view <bold>f–g</bold> abdominal ventrite 5 (<bold>f</bold> female <bold>g</bold> male).</p></caption><graphic xmlns:xlink="http://www.w3.org/1999/xlink" xlink:href="ZooKeys-273-073-g007.jpg" position="float" orientation="portrait" xlink:type="simple"/></fig><fig id="F8" position="float" orientation="portrait"><label>Figure 8.</label><caption><p>Comparison of the aedeagus of <italic><tp:taxon-name>Berosus truncatipennis</tp:taxon-name></italic> Castelnau, 1840 (<bold>a–d</bold>) and <italic><tp:taxon-name>Berosus quadridens</tp:taxon-name></italic> Chevrolat, 1863 (<bold>e–h</bold>). <bold>a,e</bold> dorsal view <bold>b, f</bold> lateral view <bold>c, g</bold> detail of setae of parameres <bold>d, h</bold> ventral view. Both aedeagi shown to scale.</p></caption><graphic xmlns:xlink="http://www.w3.org/1999/xlink" xlink:href="ZooKeys-273-073-g008.jpg" position="float" orientation="portrait" xlink:type="simple"/></fig></tp:treatment-sec><tp:treatment-sec sec-type="Diagnosis"><title>Diagnosis.</title><p>Large elongate species, body length 6.2–6.7 mm. Head testaceous with darker central part of clypeus and frons; pronotum pale, with a pair of vaguely defined narrow black longitudinal spots mesally, pronotal punctation darkened; elytra pale with dark elytral striae, interval punctation and variable number of larger dark spots on elytral intervals. Elytral apices each with a large subapical tooth, sutural angle sexually dimorphic, rounded in males, sharply pointed in females. Mesoventral process highly laminar, subtriangular in shape, anterior tooth weakly developed. Abdominal ventrite 1 with median keel developed only between metacoxae. Emargination of abdominal ventrite 5 deeply and narrowly excised in males, shallowly semicircular in females. Aedeagus large, with joint parameres pointed apically, with subbasal tuft of setae on dorsal surface, ventral membranous lobes minute, median lobe slender and long.</p></tp:treatment-sec><tp:treatment-sec sec-type="Differential diagnosis"><title>Differential diagnosis.</title><p><italic><tp:taxon-name>Berosus quadridens</tp:taxon-name></italic> is easily distinguishable from <italic><tp:taxon-name>Berosus truncatipennis</tp:taxon-name></italic> by the relatively larger and more sclerotized aedeagus having stouter and relatively longer phallobase, by ventral face of parameres bearing subbasal tuft of setae <!--PageBreak-->(<xref ref-type="fig" rid="F8">Fig. 8g</xref>) (whereas bearing a series of setae (<xref ref-type="fig" rid="F8">Fig. 8c</xref>) in <italic><tp:taxon-name>Berosus truncatipennis</tp:taxon-name></italic>), by relatively longer and narrower median lobe and minute membranous dorsal projections of the parameres (<xref ref-type="fig" rid="F8">Figs 8e, f, h</xref>) (in contrast to moderately large ones present (<xref ref-type="fig" rid="F8">Figs 8a, b, d</xref>) in <italic><tp:taxon-name>Berosus truncatipennis</tp:taxon-name></italic>). The aedeagus of <italic><tp:taxon-name>Berosus quadridens</tp:taxon-name></italic> may resemble that of <italic><tp:taxon-name>Berosus megaphallus</tp:taxon-name></italic> by its large size and presence of subbasal tuft of setae on ventral face of the paramere, but both species distinctly differ by the size and proportions of the phallobase (ca. half as long as the whole aedeagus and very robust in <italic><tp:taxon-name>Berosus megaphallus</tp:taxon-name></italic>; ca. third as long as the whole aedeadus and less robust in <italic><tp:taxon-name>Berosus quadridens</tp:taxon-name></italic>) and by the proportions of the ventral membranous lobe of the paramere (minute in <italic><tp:taxon-name>Berosus quadridens</tp:taxon-name></italic>, nearly as long as paramere in <italic><tp:taxon-name>Berosus megaphallus</tp:taxon-name></italic>). In general, the aedeagus of <italic><tp:taxon-name>Berosus quadridens</tp:taxon-name></italic> looks like an enlarged aedeagus of <italic><tp:taxon-name>Berosus truncatipennis</tp:taxon-name></italic> on the first view, whereas that of <italic><tp:taxon-name>Berosus megaphallus</tp:taxon-name></italic> clearly differs from both <italic><tp:taxon-name>Berosus truncatipennis</tp:taxon-name></italic> and <italic><tp:taxon-name>Berosus quadridens</tp:taxon-name></italic> by the general proportions of its parts. We failed to find any realiable external differences between <italic><tp:taxon-name>Berosus truncatipennis</tp:taxon-name></italic> and <italic><tp:taxon-name>Berosus quadridens</tp:taxon-name></italic>; <xref ref-type="bibr" rid="B28">Van Tassell (1966)</xref> indicates the differences in the shape of the apical portion of elytra – these were found rather constant in shape in examined specimens of <italic><tp:taxon-name>Berosus quadridens</tp:taxon-name></italic>, but seem to be very variable in examined specimens of <italic><tp:taxon-name>Berosus truncatipennis</tp:taxon-name></italic><!--PageBreak--><!--PageBreak--> and the character seems to be therefore unrealiable for distinguishing both species at the moment. Based on the differences mentioned above, we confirm that <italic><tp:taxon-name>Berosus quadridens</tp:taxon-name></italic> is a valid species, distinct from <italic><tp:taxon-name>Berosus truncatipennis</tp:taxon-name></italic>.</p></tp:treatment-sec><tp:treatment-sec sec-type="Redescription"><title>Redescription.</title><p>Habitus as in <xref ref-type="fig" rid="F7">Figs 7a, b</xref>. Body length 6.2–6.7 mm. Head, labrum and antennae testaceous. Maxillary palpi testaceous with palpomere 4 dark at apex. Pronotum testaceous with two metallic black central spots developed throughout pronotum. Scutellum testaceous. Elytra testaceous with oblique series of dark brown spots in posterior half and laterally, interval punctuation and elytra striae darkened. Pro- and mesofemora testaceous; metafemora with pubescent portion brown, glabrous portion testaceous.</p><p>Head and pronotum with punctures moderately fine and rounded. Elytral striae narrow well impressed. Interstriae fine and flat, bearing spine-like setae on posterior half of elytra. Scutellum with few impressed punctures. Elytral apices bidentate, each bearing a projection on sutural angle and subapically; shape sexually dimorphic, with sutural angle rounded in males (<xref ref-type="fig" rid="F7">Fig. 7d</xref>), sharply pointed in females (<xref ref-type="fig" rid="F7">Figs 7c</xref>). Mesoventral process highly laminar, triangular in shape, anterior tooth barely visible, followed by a convex and smooth ridge (<xref ref-type="fig" rid="F7">Fig. 7e</xref>). Metaventral process raised, triangular in shape, with elongate and deep glabrous median depression; posterolateral angles produced into triangular laminae, posterior projection pointed. Abdominal ventrite 1 with median carina only between metacoxae and with large, deep, rounded lateral depressions. Abdominal ventrite 5 with a deep rounded emargination without tooth in males (<xref ref-type="fig" rid="F7">Fig. 7g</xref>), in females with semicircular apical notch (<xref ref-type="fig" rid="F7">Fig. 7f</xref>). Basal pubescence of meso- and metafemora covering basal two thirds of femoral length, borderline between pubescent and glabrous portion sinuate on meso- femur, straight on metafemur. Protarsus of male with adhesive soles on the two basal tarsomeres, protarsomeres 1-2 thickened, tarsomere 1 longer than tarsomere 2, tarsomere 3 elongate; tarsomere 4 elongate, as long as tarsomeres 1-3 combined. Claws long, slender and curved.</p><p>Male genitalia (<xref ref-type="fig" rid="F8">Figs 8e–h</xref>): Phallobase robust, ca. 0.4× as long as whole aedeagus, slightly widening basad in lateral view. Parameres joint mesally, together forming a dish-like structure surrounding median lobe; apical portion rounded in lateral view, pointed in ventral view; ventral portion of each paramere with minute membranous lobe; dorsal face of each paramere with a tuft of setae situated subbasally. Median lobe stick-shaped, reaching to apical 0.75 of paremeres.</p></tp:treatment-sec><tp:treatment-sec sec-type="Taxonomic comments"><title>Taxonomic comments.</title><p>Described from Cuba, <italic><tp:taxon-name>Berosus quadridens</tp:taxon-name></italic> was considered endemic to the island, whereas the continental form was supposed to represent the widely distributed South American species <italic><tp:taxon-name>Berosus truncatipennis</tp:taxon-name></italic> (e.g., <xref ref-type="bibr" rid="B30">Zaitzev 1908</xref>, <xref ref-type="bibr" rid="B13">Knisch 1924</xref>). Based on two females from Cuba (one of which we reexamined in this study), <xref ref-type="bibr" rid="B16">Mouchamps (1963)</xref> synonymized <italic><tp:taxon-name>Berosus quadridens</tp:taxon-name></italic> with <italic><tp:taxon-name>Berosus truncatipennis</tp:taxon-name></italic>. This was questioned by <xref ref-type="bibr" rid="B28">Van Tassell (1966)</xref> who followed the unpublished opinion of J. Balfour-Browne and considered <italic><tp:taxon-name>Berosus quadridens</tp:taxon-name></italic> as a species separate from <italic><tp:taxon-name>Berosus truncatipennis</tp:taxon-name></italic> occurring not only in Cuba, but also in Central America. The thesis by <xref ref-type="bibr" rid="B28">Van Tassell (1966)</xref>, and therefore the revalidation of <italic><tp:taxon-name>Berosus quadridens</tp:taxon-name></italic>,remained unpublished <!--PageBreak-->and was only adopted without any explanatory comments in the catalogue of Cuban beetles by <xref ref-type="bibr" rid="B20">Peck (2005)</xref>. <xref ref-type="bibr" rid="B11">Hansen (1999)</xref> considered <italic><tp:taxon-name>Berosus quadridens</tp:taxon-name></italic> as a dubious synonym of <italic><tp:taxon-name>Berosus truncatipennis</tp:taxon-name></italic> pending revision (<xref ref-type="bibr" rid="B11">Hansen 1999</xref>). <xref ref-type="bibr" rid="B17">Oliva (1989)</xref> considered the size and proportions of the genitalia of <italic><tp:taxon-name>Berosus truncatipennis</tp:taxon-name></italic> as geographically variable, being larger and wider in subtropical areas. Recently, <xref ref-type="bibr" rid="B18">Oliva and Short (2012)</xref> described the specimens with the large aedeagus from Venezuela and Guyana as a separate species <italic><tp:taxon-name>Berosus megaphallus</tp:taxon-name></italic> Oliva &amp; Short, 2012, but the identity of the Central American and Caribbean specimens remained unsolved.</p><p>We were not able to examine the unique type of <italic><tp:taxon-name>Berosus quadridens</tp:taxon-name></italic> from “Cuba”, as it was not found in MNHN after our loan request in 2012. A single species of Cuban <italic><tp:taxon-name>Berosus</tp:taxon-name></italic> matching the original description by <xref ref-type="bibr" rid="B2">Chevrolat (1863)</xref> was found in Cuba in our survey; no closely related or similar species was recorded from Cuba. We therefore do not have doubts that the Cuban specimens examined correspond to Chevrolat’s (1863) understanding of <italic><tp:taxon-name>Berosus quadridens</tp:taxon-name></italic>. Moreover, <xref ref-type="bibr" rid="B28">Van Tassell (1966)</xref> mentioned that J. Balfour-Browne has examined the type of <italic><tp:taxon-name>Berosus quadridens</tp:taxon-name></italic> and found it to be conspecific with Central American specimens identified previously as <italic><tp:taxon-name>Berosus truncatipennis</tp:taxon-name></italic>. This corresponds with our findings, as we found that all examined Central American specimens of “<italic><tp:taxon-name>Berosus truncatipennis</tp:taxon-name></italic>”are conspecific with the Cuban ones, and clearly differ from the South American species (see Diagnosis above for diagnostic characters).</p><p>By confirming the separate species status of <italic><tp:taxon-name>Berosus quadridens</tp:taxon-name></italic>, the originally widely understood <italic><tp:taxon-name>Berosus truncatipennis</tp:taxon-name></italic> is shown to consist of three species: the widely distributed South American <italic><tp:taxon-name>Berosus truncatipennis</tp:taxon-name></italic>, <italic><tp:taxon-name>Berosus quadridens</tp:taxon-name></italic> confined to the Caribbean and Central America, and <italic><tp:taxon-name>Berosus megaphallus</tp:taxon-name></italic> known so far from Venezuela and Guyana. In the material from IRSNB we examined for this study, we have found few specimens from Bolivia (Río Beni) and southern Peru (Ica) which male genitalia are extremely similar to those of <italic><tp:taxon-name>Berosus quadridens</tp:taxon-name></italic> by their large size, strong sclerotization and relatively longer phallobase; however, they seem to differ from <italic><tp:taxon-name>Berosus quadridens</tp:taxon-name></italic> by the presence of the series of setae on the paramere (as in <italic><tp:taxon-name>Berosus truncatipennis</tp:taxon-name></italic>) and the dorsal membranous lobe of the paramere being ca. as long as in <italic><tp:taxon-name>Berosus megaphallus</tp:taxon-name></italic> (examined only in the Bolivian specimen, indistict in dissected Peruan ones). We suppose that these specimens may represent yet another undescribed species of the formerly broadly understood <italic><tp:taxon-name>Berosus truncatipennis</tp:taxon-name></italic>.</p></tp:treatment-sec><tp:treatment-sec sec-type="Habitat"><title>Habitat.</title><p>The Cuban specimens examined in the present work were collected in highly exposed freshwater pools with turbid water, muddy bottom and without cover vegetation. <xref ref-type="bibr" rid="B9">Gundlach (1891)</xref> also reports this species from permanent ponds in the Matanzas Province.</p></tp:treatment-sec><tp:treatment-sec sec-type="Distribution"><title>Distribution.</title><p>Based on the specimens examined for this study, we may confirm the occurrence of <italic><tp:taxon-name>Berosus quadridens</tp:taxon-name></italic> for Mexico, Guatemala, Nicaragua, Costa Rica and Cuba. <xref ref-type="bibr" rid="B28">Van Tassell (1966)</xref> also maps one record from Panama, but does not cite label data. In Cuba, the species is known from the western (including Isla de la Juventud special municipality) and eastern regions.</p><!--PageBreak--></tp:treatment-sec><tp:treatment-sec><!--Section generated to contain objects referenced in tp:taxon-treatment.--><fig id="F11" position="float" orientation="portrait"><label>Figure 11.</label><caption><p>Known distribution of <italic><tp:taxon-name>Berosus</tp:taxon-name></italic> species in Cuba (includes our as well as historical records).</p></caption><graphic xmlns:xlink="http://www.w3.org/1999/xlink" xlink:href="ZooKeys-273-073-g011.jpg" position="float" orientation="portrait" xlink:type="simple"/></fig></tp:treatment-sec><ref-list><ref id="B9"><mixed-citation xmlns:xlink="http://www.w3.org/1999/xlink" xlink:type="simple"><person-group><name name-style="western"><surname>Gundlach</surname><given-names>JC</given-names></name></person-group> (<year>1891</year>)<source> Coleoptera. Contribución a la entomología Cubana. Habana. Anales de la Academia de Ciencias Médicas Físicas y Naturales (3): 33–42.</source></mixed-citation></ref><ref id="B30"><mixed-citation xmlns:xlink="http://www.w3.org/1999/xlink" xlink:type="simple"><person-group><name name-style="western"><surname>Zaitzev</surname><given-names>P</given-names></name></person-group> (<year>1908</year>)<article-title> Catalogue des Coléopters aquatiques des familes des Dryopidae, Georyssidae, Cyathoceridae, Heteroceridae et Hydrophilidae.</article-title><source>Horae Societatis Entomologicae Rossicae </source><volume>38</volume>: <fpage>283</fpage>-<lpage>420</lpage>.</mixed-citation></ref><ref id="B16"><mixed-citation xmlns:xlink="http://www.w3.org/1999/xlink" xlink:type="simple"><person-group><name name-style="western"><surname>Mouchamps</surname><given-names>R</given-names></name></person-group> (<year>1963</year>)<article-title> Beiträge zur Kenntnis der Insektenfauna Boliviens XVIII. Coleoptera XIV. Sur quelques Berosini (Coleoptères-Hydrophilidae) de l’Amérique du Sud.</article-title><source>Mitteilungender Münchner Entomologischen Gesellschaft </source><volume>53</volume>: <fpage>118</fpage>-<lpage>149</lpage>.</mixed-citation></ref><ref id="B28"><mixed-citation xmlns:xlink="http://www.w3.org/1999/xlink" xlink:type="simple"><person-group><name name-style="western"><surname>Van Tassell</surname><given-names>ER</given-names></name></person-group> (<year>1966</year>)<source> Taxonomy and biology of the subfamily Berosinae of North and Central America and the West Indies (Coleoptera: Hydrophilidae).</source><publisher-name>Unpublished Ph.D. dissertation, The Catholic University of America</publisher-name>, <publisher-loc>Washington D. C.</publisher-loc>, <lpage>329</lpage> pp.</mixed-citation></ref><ref id="B26"><mixed-citation xmlns:xlink="http://www.w3.org/1999/xlink" xlink:type="simple"><person-group><name name-style="western"><surname>Spangler</surname><given-names>PJ</given-names></name></person-group> (<year>1981</year>)<article-title/><source>Résultats des Expéditions Biospéologiques Cubano-Roumaine a Cuba </source><volume>3</volume>: <fpage>145</fpage>-<lpage>171</lpage>.</mixed-citation></ref><ref id="B11"><mixed-citation xmlns:xlink="http://www.w3.org/1999/xlink" xlink:type="simple"><person-group><name name-style="western"><surname>Hansen</surname><given-names>M</given-names></name></person-group> (<year>1999</year>)<source> World Catalogue of Insects. Volume 2.</source><publisher-name>Hydrophiloidea (s. str.) Coleoptera). Apollo Books</publisher-name>, <publisher-loc>Stenstrup</publisher-loc>, <lpage>416</lpage> pp.</mixed-citation></ref><ref id="B20"><mixed-citation xmlns:xlink="http://www.w3.org/1999/xlink" xlink:type="simple"><person-group><name name-style="western"><surname>Peck</surname><given-names>SB</given-names></name></person-group> (<year>2005</year>)<article-title> A checklist of the beetles of Cuba with data on distribution and bionomics (Insecta: Coleoptera).</article-title><source>Arthropods of Florida and Neighboring Land Areas</source><volume>18</volume>: <fpage>1</fpage>-<lpage>241</lpage>.</mixed-citation></ref><ref id="B3"><mixed-citation xmlns:xlink="http://www.w3.org/1999/xlink" xlink:type="simple"><person-group><name name-style="western"><surname>Deler-Hernández</surname><given-names>A</given-names></name><name name-style="western"><surname>Cala-Riquelme</surname><given-names>F</given-names></name></person-group> (<year>2010</year>)<article-title> Escarabajos acuáticos de la reserva florística manejada “Monte Barranca”, Santiago de Cuba, Cuba (Coleoptera: Adephaga, Polyphaga).</article-title><source>Novitates Caribaea </source><volume>3</volume>: <fpage>69</fpage>-<lpage>76</lpage>.</mixed-citation></ref><ref id="B13"><mixed-citation xmlns:xlink="http://www.w3.org/1999/xlink" xlink:type="simple"><person-group><name name-style="western"><surname>Knisch</surname><given-names>A</given-names></name></person-group> (<year>1924</year>)<source> Hydrophilidae. In Junk, W &amp; Schenkling S (Eds) Coleopterorum Catalogus. Vol. 14, part 79, 306 pp. W. Junk, Berlin.</source></mixed-citation></ref><ref id="B17"><mixed-citation xmlns:xlink="http://www.w3.org/1999/xlink" xlink:type="simple"><person-group><name name-style="western"><surname>Oliva</surname><given-names>A</given-names></name></person-group> (<year>1989</year>)<article-title> El genero Berosus (Coleoptera: Hydrophilidae) en America del Sur.</article-title><source>Revista del Museo Argentino de Ciencias Naturales “Bernardino Rivadavia” e Instituto Nacional de Investigacion de las Ciencias Naturales </source><volume>6</volume>: <fpage>57</fpage>-<lpage>254</lpage>.</mixed-citation></ref><ref id="B18"><mixed-citation xmlns:xlink="http://www.w3.org/1999/xlink" xlink:type="simple"><person-group><name name-style="western"><surname>Oliva</surname><given-names>A</given-names></name><name name-style="western"><surname>Short</surname><given-names>AEZ</given-names></name></person-group> (<year>2012</year>)<article-title> Review of the <italic>Berosus</italic> Leach of Venezuela (Coleoptera, Hydrophilidae, Berosini) with description of fourteen new species.</article-title><source>Zookeys </source><volume>206</volume>: <fpage>1</fpage>-<lpage>69</lpage>. doi: <ext-link ext-link-type="uri" xlink:href="http://dx.doi.org/10.3897/zookeys.206.2587" xlink:type="simple">10.3897/zookeys.206.2587</ext-link></mixed-citation></ref><ref id="B2"><mixed-citation xmlns:xlink="http://www.w3.org/1999/xlink" xlink:type="simple"><person-group><name name-style="western"><surname>Chevrolat</surname><given-names>LAA</given-names></name></person-group> (<year>1863</year>)<article-title> Coléoptère de l’ÎIe de Cuba. Notes, synonymies et descriptions d’espéces nouvelles. Familles des cicindélètes, carabiques, dytiscides, gyrinides et palpicornes.</article-title><source>Annales de la Société Entomologique de France </source><volume>3</volume> (<issue>4</issue>): <fpage>183</fpage>-<lpage>210</lpage>.</mixed-citation></ref></ref-list></tp:taxon-treatment>
