# Supplementary material for: A review of the genus Berosus Leach of Cuba (Coleoptera, Hydrophilidae)
Source: Zookeys. 2013 Feb 28;(273):73–106. doi: 10.3897/zookeys.273.4591 (PMC3677367; doi:10.3897/zookeys.273.4591)
Supplement: XML Treatment for Berosus trilobus [file zookeys.273.4591-treatment9.xml]

<!DOCTYPE tp:taxon-treatment
  PUBLIC "-//TaxonX//DTD Taxonomic Treatment Publishing DTD v0 20100105//EN" "tax-treatment-NSO.dtd">
<tp:taxon-treatment xmlns:tp="http://www.plazi.org/taxpub"><tp:treatment-meta><mixed-citation publication-type="journal"><person-group><name><surname>Deler-Hernández</surname><given-names>Albert</given-names></name><name><surname>Fikáček</surname><given-names>Martin</given-names></name><name><surname>Cala-Riquelme</surname><given-names>Franklyn</given-names></name></person-group><article-title>A review of the genus 
                    <italic>Berosus</italic> Leach of Cuba (Coleoptera, Hydrophilidae)
                </article-title><source>Zookeys</source><day>28</day><month>2</month><year>2013</year><volume>2013</volume><issue>273</issue><fpage>73</fpage><lpage>106</lpage><pub-id pub-id-type="doi">10.3897/zookeys.273.4591</pub-id></mixed-citation></tp:treatment-meta><tp:nomenclature><tp:taxon-name>
                        <tp:taxon-name-part taxon-name-part-type="genus">Berosus</tp:taxon-name-part>
                        <tp:taxon-name-part taxon-name-part-type="species">trilobus</tp:taxon-name-part>
                    <object-id xmlns:xlink="http://www.w3.org/1999/xlink" xlink:type="simple">http://species-id.net/wiki/Berosus_trilobus</object-id>
								</tp:taxon-name><tp:taxon-authority>Chevrolat, 1863</tp:taxon-authority><xref ref-type="fig" rid="F9">Figures 9a–g</xref><xref ref-type="fig" rid="F11">11</xref><xref ref-type="fig" rid="F12">12a–b</xref><tp:nomenclature-citation-list><tp:nomenclature-citation><tp:taxon-name>Berosus trilobus</tp:taxon-name><comment> Chevrolat, 1863: 207. – <xref ref-type="bibr" rid="B9">Gundlach 1891</xref>: 47 (diagnosis and distribution). – <xref ref-type="bibr" rid="B25">Spangler 1973</xref>: 354 (distribution). – <xref ref-type="bibr" rid="B26">Spangler 1981</xref>: 155 (diagnosis and distribution). – <xref ref-type="bibr" rid="B11">Hansen 1999</xref>: 95 (catalogue). – <xref ref-type="bibr" rid="B20">Peck 2005</xref>: 48 (checklist). – <xref ref-type="bibr" rid="B4">Epler 2010</xref>: 12.24 (notes on distribution).</comment></tp:nomenclature-citation></tp:nomenclature-citation-list></tp:nomenclature><tp:treatment-sec sec-type="Type locality"><title>Type locality.</title><p>Cuba.</p></tp:treatment-sec><tp:treatment-sec sec-type="Type material examined"><title>Type material examined.</title><p>Holotype: female (MNHN): “Berosus / trifidus / Chv. Cuba / … [illegible] // von / G. Hemiosus / Sharp [= of the genus Hemiosus Sharp] // this must be / Chev. unique / type of trilobus / 1966 / PJS [= P. J. Spangler]”.</p></tp:treatment-sec><tp:treatment-sec sec-type="Additional material examined"><title>Additional material examined.</title><p><bold>CUBA</bold>: <bold>Sancti Spíritus</bold>:50 exs. (in alcohol) (BSC-E): Topes de Collantes, El Nueve, Río Caburny, <named-content xmlns:xlink="http://www.w3.org/1999/xlink" content-type="dwc:verbatimCoordinates" xlink:type="simple">21°55'50"N, 80°00'59"W</named-content>, 539 m a.s.l., 29.vi.2010, leg. A. Deler-Hernández. <bold>Camagüey</bold>: 19 exs. (in alcohol) (BSC-E): Sierra de Cubitas, Río El Roble, <named-content xmlns:xlink="http://www.w3.org/1999/xlink" content-type="dwc:verbatimCoordinates" xlink:type="simple">21°32'53.23"N, 77°46'42.31"W</named-content>, 55 m a.s.l., 14.iv.2012, leg. A. Deler-Hernández, 00144. <bold>Holguín</bold>: 6 exs. (in alcohol) (BSC-E): Jardín Botánico, Arroyo [stream], <named-content xmlns:xlink="http://www.w3.org/1999/xlink" content-type="dwc:verbatimCoordinates" xlink:type="simple">20°51'46.8"N, 76°13'22.8"W</named-content>, 84 m a.s.l., 07.xii.2008, leg. A. Deler-Hernández, 00074. <bold>Granma</bold>: 7 exs. (in alcohol) (BSC-E): Parque Nacional Turquino, La Platica, <named-content xmlns:xlink="http://www.w3.org/1999/xlink" content-type="dwc:verbatimCoordinates" xlink:type="simple">20°00'33.80"N, 76°53'38.47"W</named-content>, 800 m a.s.l., 29.iii.2012, leg. A. Deler-Hernández, 00143; 12 exs. (dry-mounted) (NMPC): Turquino NP, around La Platica, <named-content xmlns:xlink="http://www.w3.org/1999/xlink" content-type="dwc:verbatimCoordinates" xlink:type="simple">20°0.7'N, 76°53.4'W</named-content>, 880 m a.s.l. [MF24], 25-26.vi.2012 leg. A. Deler-Hernández and M. Fikáček. <bold>Santiago de Cuba</bold>: 6 exs. (in alcohol) (BSC-E): Campo Rico-II, Río Indio, <named-content xmlns:xlink="http://www.w3.org/1999/xlink" content-type="dwc:verbatimCoordinates" xlink:type="simple">19°59'54.5"N, 75°32'4.6"W</named-content>, 150 m a.s.l., 15.ix.2003, leg. A. Deler-Hernández and F. Cala-Riquelme, 00046; 4 exs. (in alcohol) (BSC-E): Gran Piedra, El Olimpo, Arroyo [stream], <named-content xmlns:xlink="http://www.w3.org/1999/xlink" content-type="dwc:verbatimCoordinates" xlink:type="simple">20°00'33"N, 75°40'13"W</named-content>, 820 m a.s.l., 04.viii.2005, leg. A. Deler-Hernández, 00016; 1 ex. (in alcohol) (BSC-E): II Palmas, La Cubana, Laguna temporal-II [temporal pool-II], <named-content xmlns:xlink="http://www.w3.org/1999/xlink" content-type="dwc:verbatimCoordinates" xlink:type="simple">20°3'15.48"N, 76°8'3.12"W</named-content>, 320 m a.s.l., 02.xii.2005, leg. Y. S. Megna, 00086; 30 exs. (in alcohol) (BSC-E): Palma Soriano, Arroyo [stream], <named-content xmlns:xlink="http://www.w3.org/1999/xlink" content-type="dwc:verbatimCoordinates" xlink:type="simple">20°06'05"N, 75°58'44"W</named-content>, 130 m a.s.l., 16.ii.2005, leg. K. Blanco, 00047; 5 exs. (in alcohol) (BSC-E): Guamá, La Mula, Río Turquino, <named-content xmlns:xlink="http://www.w3.org/1999/xlink" content-type="dwc:verbatimCoordinates" xlink:type="simple">19°56'57"N, 76°45'36"W</named-content>, 8 m a.s.l., 21.vi.2005, leg. Y. S. Megna, 00085; 6 exs. (in alcohol) (BSC-E): Guamá, Los Morones, Río Turquino, <named-content xmlns:xlink="http://www.w3.org/1999/xlink" content-type="dwc:verbatimCoordinates" xlink:type="simple">19°58'33.6"N, 76°46'4.8"W</named-content>, 200 m a.s.l., 18.vi.2008, leg. A. Deler-Hernández, 00006; 2 exs. (in alcohol) (BSC-E): San Luis, Dos Caminos, El Vivero, Laguna permanente [permanent pool], <named-content xmlns:xlink="http://www.w3.org/1999/xlink" content-type="dwc:verbatimCoordinates" xlink:type="simple">20°11'2.50"N, 75°46'17.7"W</named-content>, 150 m a.s.l., 01.viii.2008, leg. A. Deler-Hernández, 00028; 3 exs. (in alcohol) (BSC-E): San Luis, Dos Caminos, El Vivero, Río Guaninicú, <named-content xmlns:xlink="http://www.w3.org/1999/xlink" content-type="dwc:verbatimCoordinates" xlink:type="simple">20°11'2.50"N, 75°46'17.7"W</named-content>, 150 m a.s.l., 01.viii.2008, leg. A. Deler-Hernández, 00029; 31 exs. (dry-mounted) (NMPC): El Vivero, 1.6 km E of Dos Caminos, <named-content xmlns:xlink="http://www.w3.org/1999/xlink" content-type="dwc:verbatimCoordinates" xlink:type="simple">20°10.8'N, 75°46.4'W</named-content>, ca. 150 m a.s.l. [MF18], 20–21.vi.2012, leg. A. Deler-Hernández and M. Fikáček; 5 exs. (in alcohol) (BSC-E): Loma del Gato, <!--PageBreak-->Chan-Chan, Arroyo [stream], <named-content xmlns:xlink="http://www.w3.org/1999/xlink" content-type="dwc:verbatimCoordinates" xlink:type="simple">19°58'27.4"N, 75°53'22.2"W</named-content>, 353 m a.s.l., 27.vi.2009, leg. A. Deler-Hernández, 00118; 3 exs. (in alcohol) (BSC-E): La Redonda, Río Sevilla, <named-content xmlns:xlink="http://www.w3.org/1999/xlink" content-type="dwc:verbatimCoordinates" xlink:type="simple">20°00'54.3"N, 75°45'45.6"W</named-content>, 15 m a.s.l., 17.v.2009, leg. A. Deler-Hernández, <!--PageBreak-->00154. <bold>Guantánamo</bold>: 36 exs. (in alcohol) (BSC-E) Imías, Yacabo Abajo, Río Yacabo Abajo, <named-content xmlns:xlink="http://www.w3.org/1999/xlink" content-type="dwc:verbatimCoordinates" xlink:type="simple">20°06'05"N, 74°69'00"W</named-content>, 5 m a.s.l., 24.x.2008, leg. A. Deler-Hernández and S. Muñiz, 00091; 20 exs. (in alcohol) (BSC-E): San Antonio del Sur, Macambo, Río Macambo, <named-content xmlns:xlink="http://www.w3.org/1999/xlink" content-type="dwc:verbatimCoordinates" xlink:type="simple">20°03'26.9"N, 74°44'15.82"W</named-content>, 4 m a.s.l., 25.x.2008, leg. A. Deler-Hernández and S. Muñiz, 00055; 16 exs. (in alcohol) (BSC-E): Baracoa-Maisí, Río Yumurí, <named-content xmlns:xlink="http://www.w3.org/1999/xlink" content-type="dwc:verbatimCoordinates" xlink:type="simple">20°17'47.76"N, 74°17'39.5"W</named-content>, 5 m a.s.l., 27.i.2010, leg. A. Deler-Hernández and R. Correa, 00152; 96 exs. (in alcohol) (BSC-E): Baracoa, Yunque, Río Duaba, <named-content xmlns:xlink="http://www.w3.org/1999/xlink" content-type="dwc:verbatimCoordinates" xlink:type="simple">20°19'54.40"N, 74°34'9.08"W</named-content>, 70 m a.s.l., 31.i.2010, leg. A. Deler-Hernández, 00171; 27 exs. (dry-mounted) (NMPC): El Yunque, 2.5-3.3 km SW of campismo popular, <named-content xmlns:xlink="http://www.w3.org/1999/xlink" content-type="dwc:verbatimCoordinates" xlink:type="simple">20°19.4'N, 74°34.2'W</named-content>, ca. 80-100 m a.s.l., 10.vi.2012 [MF02], leg. A. Deler-Hernández and M. Fikáček; 61 exs. (dry-mounted) (NMPC, KSEM): El Yunque, "La Cascada”, ca. 2.1 km SW of campismo, <named-content xmlns:xlink="http://www.w3.org/1999/xlink" content-type="dwc:verbatimCoordinates" xlink:type="simple">20°19.9'N, 74°34'W</named-content>, ca. 60 m a.s.l. [MF07], 12-13.vi.2012, leg. F. Cala-Riquelme, A. Deler-Hernández and M. Fikáček; 2 exs. (dry-mounted) (NMPC): El Yunque, 3.2 km SW of campismo, right tributary of Duaba river, <named-content xmlns:xlink="http://www.w3.org/1999/xlink" content-type="dwc:verbatimCoordinates" xlink:type="simple">20°19'N, 74°34'W</named-content>, ca. 150 m a.s.l. [MF09], 13.vi.2012; leg. A. Deler-Hernández and M. Fikáček; 14 exs. (dry-mounted) (NMPC): El Yunque, in/around campismo popular, <named-content xmlns:xlink="http://www.w3.org/1999/xlink" content-type="dwc:verbatimCoordinates" xlink:type="simple">20°20.4'N, 74°32.9'W</named-content>, ca. 40 m a.s.l. [MF05], 10-13.vi.2012, leg. M. Fikáček; 20 exs. (dry-mounted) (NMPC): PN Alejandro de Humboldt, ca. 1.7 km NW of Santa María, <named-content xmlns:xlink="http://www.w3.org/1999/xlink" content-type="dwc:verbatimCoordinates" xlink:type="simple">20°32'N, 74°43'W</named-content>, ca. 50 m a.s.l. [MF13], 16.vi.2012, leg. A. Deler-Hernández and M. Fikáček; 18 exs. (in alcohol) (BSC-E): Baracoa, Jamal, <named-content xmlns:xlink="http://www.w3.org/1999/xlink" content-type="dwc:verbatimCoordinates" xlink:type="simple">20°17'13.9"N, 74°25'33.6"W</named-content>, 40 m a.s.l., 09.ii.2010, leg. R. Correa, 00169; 1 ex. (in alcohol) (BSC-E): Baracoa, Cabacú, Laguna permanente [permanent pool], <named-content xmlns:xlink="http://www.w3.org/1999/xlink" content-type="dwc:verbatimCoordinates" xlink:type="simple">20°19'14"N, 74°28'58"W</named-content>, 10 m a.s.l., 04.iii.2010, leg. R. Correa, 00170; 6 exs. (in alcohol) (BSC-E) 6 exs. (dry-mounted) (NMPC): Baracoa, Cabacú, Laguna permanente [permanent pool], <named-content xmlns:xlink="http://www.w3.org/1999/xlink" content-type="dwc:verbatimCoordinates" xlink:type="simple">20°19'14"N, 74°28'58"W</named-content>, 10 m a.s.l., 16.iii.2010, leg. R. Correa , 00164; 1 ex. (in alcohol) (BSC-E): La Marsella, Río Guaso, <named-content xmlns:xlink="http://www.w3.org/1999/xlink" content-type="dwc:verbatimCoordinates" xlink:type="simple">20°26'22"N, 74°42'31"W</named-content>, 60 m a.s.l., 26.i.2004, leg. Y. S. Megna , 00173; 3 exs. (in alcohol) (BSC-E): Baracoa, Loma de los Guineos, Arroyo [stream], <named-content xmlns:xlink="http://www.w3.org/1999/xlink" content-type="dwc:verbatimCoordinates" xlink:type="simple">20°19'38.38"N, 74°35'35.37"W</named-content>, 530 m a.s.l., 07.iv.2012; leg. A. Deler-Hernández, 00177. <bold>Without precise locality</bold>:2 exs. (dry-mounted) (NMPC): “O. Koechin / Cuba // Collectio / Dr. Jureček / H. Jurečková”; 1 ex. (dry-mounted) (MNHN): “1542 / 1798”. <bold>DOMINICAN REPUBLIC:</bold> 25 exs. (dry-mounted) (KSEM, NMPC): near Hato Mayor, creek off Ruta 103, 02.xi.2000, leg. A. E. Z. Short.</p><p><bold>Published Cuban records:</bold> <bold>Cuba:</bold> without specified locality(Gundlach, 1891). <bold>Pinar del Río</bold>: Quemado de Pineda (<xref ref-type="bibr" rid="B26">Spangler 1981</xref>). <bold>Sancti Spíritus</bold>: Río Caburny near Topes de Collantes (<xref ref-type="bibr" rid="B25">Spangler 1973</xref>); Arroyo Vegas Grande near Topes de Collantes (<xref ref-type="bibr" rid="B25">Spangler 1973</xref>). <bold>Camagüey</bold>: Río El Manantiales (<xref ref-type="bibr" rid="B26">Spangler 1981</xref>). <bold>Holguín</bold>: Arroyo Jarahueca (<xref ref-type="bibr" rid="B26">Spangler 1981</xref>). <bold>Santiago de Cuba</bold>: II Frente, Sabanilla, Arroyo La Poa (<xref ref-type="bibr" rid="B26">Spangler 1981</xref>); II Frente, Arroyo Jarahueca (<xref ref-type="bibr" rid="B26">Spangler 1981</xref>); Contramaestre, Pozo Caliente, Río Contramaestre (<xref ref-type="bibr" rid="B26">Spangler 1981</xref>); II Frente, Sabanilla, Río Mayarí (<xref ref-type="bibr" rid="B26">Spangler 1981</xref>); II Frente, Río Ceiba affl. Río Mayarí (<xref ref-type="bibr" rid="B26">Spangler 1981</xref>); III Frente, Río Brazo Seco (<xref ref-type="bibr" rid="B26">Spangler 1981</xref>); III Frente, Matías, Río Mogote (<xref ref-type="bibr" rid="B26">Spangler 1981</xref>). <bold>Guantánamo</bold>: Maisí, La Tinta, Río Baracoa (<xref ref-type="bibr" rid="B25">Spangler 1973</xref>, 1981); Niceto Pérez, Sierra de <!--PageBreak-->Canasta, Arroyo de los Berros (<xref ref-type="bibr" rid="B26">Spangler 1981</xref>); Río Miel at Baracoa (<xref ref-type="bibr" rid="B25">Spangler 1973</xref>); Baracoa, Yumurí, Río Yumurí (<xref ref-type="bibr" rid="B26">Spangler 1981</xref>).</p><fig id="F9" position="float" orientation="portrait"><label>Figure 9.</label><caption><p><italic><tp:taxon-name>Berosus trilobus</tp:taxon-name></italic> Chevrolat, 1863. <bold>a</bold> habitus in dorsal view <bold>b</bold> habitus in lateral view <bold>c</bold> mesoventral process in lateral view <bold>d–f</bold> aedeagus (<bold>d</bold> dorsal view <bold>e</bold> lateral view <bold>f</bold> ventral view) <bold>g</bold> abdominal ventrite 5.</p></caption><graphic xmlns:xlink="http://www.w3.org/1999/xlink" xlink:href="ZooKeys-273-073-g009.jpg" position="float" orientation="portrait" xlink:type="simple"/></fig></tp:treatment-sec><tp:treatment-sec sec-type="Diagnosis"><title>Diagnosis.</title><p>Small widely elongate species, body length 3.2–3.7 mm. Head dark, metallic; pronotum pale laterally, with large trilobite central dark spot, pronotal punctation not darkened laterally; elytra pale with dark intervals 8-10 and large transverse dark spots on posterior half of elyttral intervals 1-7. Elytral apices without subapical tooth, bumpy along suture subapically. Mesoventral process highly laminar, rectangular with large anterior and posterior teeth. Abdominal ventrite 1 with median keel throughout its length. Emargination of abdominal ventrite 5 rectangular with a median tooth. Median lobe of the aedeagus with long basal projection and beak-like apex in lateral view.</p><p><bold>Differential diagnosis.</bold> For diagnostic characters and difference from <italic><tp:taxon-name>Berosus chevrolati</tp:taxon-name></italic>, see the latter species.</p></tp:treatment-sec><tp:treatment-sec sec-type="Redescription"><title>Redescription.</title><p>Habitus as in <xref ref-type="fig" rid="F9">Figs 9a, b</xref>. Body length 3.2–3.7 mm. Body short and wide, moderately convex in lateral view. Labrum black, dorsum of head melanic with strong metallic luster. Antennae testaceous. Maxillary palpi testaceous with palpomere 4 dark at apex. Pronotum testaceous with unpaired metallic black spot, the spot expanding laterad posteriorly, and hence trilobite in general shape. Elytra testaceous with small ill-defined dark brown spots on disc and, a broad metallic dark area throughout lateral portion. Pro-, meso- and metafemora with pubescent portion dark brown, glabrous portion testaceous.</p><p>Head with moderately large and rounded punctures. Pronotum with punctures slightly larger than on head. Scutellum with few impressed punctures. Elytral striae distinctly impressed; intervals flat and wide, irregular long setae on elytra; spine-like setae absent. Elytral apices entire and rounded in both sexes; highly bumpy along suture, depressed laterally on sides. Mesoventral process raised, rectangular in shape, with hood-like anterior tooth, posterior tooth large (<xref ref-type="fig" rid="F9">Fig. 9c</xref>). Metaventral process widely rectangular, with large and deep elongate glabrous median depression; posterolateral portions bulge-like, posterior projection pointed. Abdominal ventrite 1 with median carina throughout the length. Abdominal ventrite 5 with rectangular emargination bearing broad and sharp median tooth (<xref ref-type="fig" rid="F9">Fig. 9g</xref>). Meso- and metafemora with pubescence covering basal 0.7 of total length, borderline between pubescent and glabrous portion sinuate. Protarsus of male with adhesive soles on tarsomeres 1-2, tarsomeres 1-2 distinctly thickened, tarsomere 3 elongate; tarsomere 4 2× as long as tarsomere 3. Claws long, slender, slightly arched.</p><p>Male genitalia (<xref ref-type="fig" rid="F9">Figs 9d-f</xref>). Phallobase ca. 0.7× total length of aedeagus. Parameres in lateral view wide basaly, narrowing subapically and apically projecting into rounded apex, lacking setae. Median lobe G-shaped in lateral view, with long basal projection directing apicad; apex wide, beak-shaped in lateral view.</p></tp:treatment-sec><tp:treatment-sec sec-type="Distribution"><title>Distribution.</title><p>Dominican Republic and Cuba. The species was until now considered as Cuban endemic (e.g., <xref ref-type="bibr" rid="B11">Hansen 1999</xref>, <xref ref-type="bibr" rid="B20">Peck 2005</xref>), although <xref ref-type="bibr" rid="B28">Van Tassell (1966)</xref> mentioned specimens from the Dominican Republic. We are here confirming the occurrence of the species in the Dominican Republic based on recently collected specimens deposited in KSEM.</p><!--PageBreak--></tp:treatment-sec><tp:treatment-sec sec-type="Habitat"><title>Habitat.</title><p>In our survey, the specimens of <italic><tp:taxon-name>Berosus trilobus</tp:taxon-name></italic> were collected usually in streams and rivers with stony or sandy bottom, clear water and with or without aquatic vegetation (<xref ref-type="fig" rid="F11">Figs 11a, b</xref>), although once it has also been collected in a temporary pool with stony-muddy bottom, abundant organic matter, turbid water and rich submerged vegetation. <italic><tp:taxon-name>Berosus trilobus</tp:taxon-name></italic> is found in elevations ranging from sea level to ca. 850 m a.s.l.</p></tp:treatment-sec><tp:treatment-sec><!--Section generated to contain objects referenced in tp:taxon-treatment.--><fig id="F11" position="float" orientation="portrait"><label>Figure 11.</label><caption><p>Known distribution of <italic><tp:taxon-name>Berosus</tp:taxon-name></italic> species in Cuba (includes our as well as historical records).</p></caption><graphic xmlns:xlink="http://www.w3.org/1999/xlink" xlink:href="ZooKeys-273-073-g011.jpg" position="float" orientation="portrait" xlink:type="simple"/></fig><fig id="F12" position="float" orientation="portrait"><label>Figure 12.</label><caption><p>Localities of Cuban <italic><tp:taxon-name>Berosus</tp:taxon-name></italic> <bold>a</bold> Deler-Hernández collecting <italic><tp:taxon-name>Berosus chevrolati</tp:taxon-name></italic> and <italic><tp:taxon-name>Berosus trilobus</tp:taxon-name></italic> in a deep pool on side of a lowland river in Dos Caminos (June 2012) <bold>b</bold> locality of <italic><tp:taxon-name>Berosus trilobus</tp:taxon-name></italic> near Topes de Collantes (June 2010).</p></caption><graphic xmlns:xlink="http://www.w3.org/1999/xlink" xlink:href="ZooKeys-273-073-g012.jpg" position="float" orientation="portrait" xlink:type="simple"/></fig></tp:treatment-sec><ref-list><ref id="B9"><mixed-citation xmlns:xlink="http://www.w3.org/1999/xlink" xlink:type="simple"><person-group><name name-style="western"><surname>Gundlach</surname><given-names>JC</given-names></name></person-group> (<year>1891</year>)<source> Coleoptera. Contribución a la entomología Cubana. Habana. Anales de la Academia de Ciencias Médicas Físicas y Naturales (3): 33–42.</source></mixed-citation></ref><ref id="B25"><mixed-citation xmlns:xlink="http://www.w3.org/1999/xlink" xlink:type="simple"><person-group><name name-style="western"><surname>Spangler</surname><given-names>PJ</given-names></name></person-group> (<year>1973</year>)<article-title> Aquatic Coleoptera, collected by the Biospeleological Expeditions to Cuba by the Academies of Science of Cuba and Romania (Gyrinidae: Dytiscidae: Hydrophilidae: Hydraenidae: Elminthidae: Psephenidae).</article-title><source>Résultats des Expéditions Biospéologiques Cubano-Roumaines a Cuba </source><volume>1</volume>: <fpage>353</fpage>-<lpage>358</lpage>.</mixed-citation></ref><ref id="B26"><mixed-citation xmlns:xlink="http://www.w3.org/1999/xlink" xlink:type="simple"><person-group><name name-style="western"><surname>Spangler</surname><given-names>PJ</given-names></name></person-group> (<year>1981</year>)<article-title/><source>Résultats des Expéditions Biospéologiques Cubano-Roumaine a Cuba </source><volume>3</volume>: <fpage>145</fpage>-<lpage>171</lpage>.</mixed-citation></ref><ref id="B11"><mixed-citation xmlns:xlink="http://www.w3.org/1999/xlink" xlink:type="simple"><person-group><name name-style="western"><surname>Hansen</surname><given-names>M</given-names></name></person-group> (<year>1999</year>)<source> World Catalogue of Insects. Volume 2.</source><publisher-name>Hydrophiloidea (s. str.) Coleoptera). Apollo Books</publisher-name>, <publisher-loc>Stenstrup</publisher-loc>, <lpage>416</lpage> pp.</mixed-citation></ref><ref id="B20"><mixed-citation xmlns:xlink="http://www.w3.org/1999/xlink" xlink:type="simple"><person-group><name name-style="western"><surname>Peck</surname><given-names>SB</given-names></name></person-group> (<year>2005</year>)<article-title> A checklist of the beetles of Cuba with data on distribution and bionomics (Insecta: Coleoptera).</article-title><source>Arthropods of Florida and Neighboring Land Areas</source><volume>18</volume>: <fpage>1</fpage>-<lpage>241</lpage>.</mixed-citation></ref><ref id="B4"><mixed-citation xmlns:xlink="http://www.w3.org/1999/xlink" xlink:type="simple"><person-group><name name-style="western"><surname>Epler</surname><given-names>JH</given-names></name></person-group> (<year>2010</year>)<source> The water beetles of Florida -an identification manual for the families Chrysomelidae, Curculionidae, Dryopidae, Elmidae, Gyrinidae, Haliplidae, Helophoridae, Hydraenidae, Hydrochidae, Hydrophilidae, Noteridae, Psephenidae, Ptilodactylidae and Scirtidae. Florida Department of Environmental Protection, Tallahassee, FL. 399 pp.</source></mixed-citation></ref><ref id="B28"><mixed-citation xmlns:xlink="http://www.w3.org/1999/xlink" xlink:type="simple"><person-group><name name-style="western"><surname>Van Tassell</surname><given-names>ER</given-names></name></person-group> (<year>1966</year>)<source> Taxonomy and biology of the subfamily Berosinae of North and Central America and the West Indies (Coleoptera: Hydrophilidae).</source><publisher-name>Unpublished Ph.D. dissertation, The Catholic University of America</publisher-name>, <publisher-loc>Washington D. C.</publisher-loc>, <lpage>329</lpage> pp.</mixed-citation></ref></ref-list></tp:taxon-treatment>
