# Supplementary material for: A review of the genus Berosus Leach of Cuba (Coleoptera, Hydrophilidae)
Source: Zookeys. 2013 Feb 28;(273):73–106. doi: 10.3897/zookeys.273.4591 (PMC3677367; doi:10.3897/zookeys.273.4591)
Supplement: XML Treatment for Berosus undatus [file zookeys.273.4591-treatment10.xml]

<!DOCTYPE tp:taxon-treatment
  PUBLIC "-//TaxonX//DTD Taxonomic Treatment Publishing DTD v0 20100105//EN" "tax-treatment-NSO.dtd">
<tp:taxon-treatment xmlns:tp="http://www.plazi.org/taxpub"><tp:treatment-meta><mixed-citation publication-type="journal"><person-group><name><surname>Deler-Hernández</surname><given-names>Albert</given-names></name><name><surname>Fikáček</surname><given-names>Martin</given-names></name><name><surname>Cala-Riquelme</surname><given-names>Franklyn</given-names></name></person-group><article-title>A review of the genus 
                    <italic>Berosus</italic> Leach of Cuba (Coleoptera, Hydrophilidae)
                </article-title><source>Zookeys</source><day>28</day><month>2</month><year>2013</year><volume>2013</volume><issue>273</issue><fpage>73</fpage><lpage>106</lpage><pub-id pub-id-type="doi">10.3897/zookeys.273.4591</pub-id></mixed-citation></tp:treatment-meta><tp:nomenclature><tp:taxon-name>
                        <tp:taxon-name-part taxon-name-part-type="genus">Berosus</tp:taxon-name-part>
                        <tp:taxon-name-part taxon-name-part-type="species">undatus</tp:taxon-name-part>
                    <object-id xmlns:xlink="http://www.w3.org/1999/xlink" xlink:type="simple">http://species-id.net/wiki/Berosus_undatus</object-id>
								</tp:taxon-name><tp:taxon-authority>(Fabricius, 1792)</tp:taxon-authority><xref ref-type="fig" rid="F10">Figures 10a–i</xref><xref ref-type="fig" rid="F11">11</xref><tp:nomenclature-citation-list><tp:nomenclature-citation><tp:taxon-name>Hydrophilus undatus</tp:taxon-name><comment> Fabricius, 1792: 185.</comment></tp:nomenclature-citation><tp:nomenclature-citation><tp:taxon-name>Berosus undatus</tp:taxon-name><comment> (Fabricius, 1792). Synonymy: <xref ref-type="bibr" rid="B8">Gemminger and Harold 1868</xref>: 485. – <xref ref-type="bibr" rid="B28">Van Tassell 1966</xref>: 74 (unpublished PhD thesis: redescription, identification key). – Spangler 1981: 156 (diagnosis and distribution). – <xref ref-type="bibr" rid="B11">Hansen 1999</xref>: 82 (catalogue). – <xref ref-type="bibr" rid="B20">Peck 2005</xref>: 48 (checklist). – <xref ref-type="bibr" rid="B4">Epler 2010</xref>: 12.24 (notes on distribution). – <xref ref-type="bibr" rid="B3">Deler-Hernández and Cala-Riquelme 2010</xref>: 73 (diagnosis, distribution, identification key). For complete synonymy and references see <xref ref-type="bibr" rid="B11">Hansen (1999)</xref>.</comment></tp:nomenclature-citation></tp:nomenclature-citation-list></tp:nomenclature><tp:treatment-sec sec-type="Type locality"><title>Type locality.</title><p>“America meridionalis”.</p><p><bold>Material examined. CUBA</bold>: <bold>Las Tunas</bold>: 1 ex. (in alcohol) (BSC-E): Las Cuarenta, <named-content xmlns:xlink="http://www.w3.org/1999/xlink" content-type="dwc:verbatimCoordinates" xlink:type="simple">20°00'9.72"N, 76°57'48.6"W</named-content>, 100 m a.s.l., 27.xi.2004, leg. Y. S. Megna, 00045. <bold>Granma</bold>: 2 exs. (in alcohol) (BSC-E): Cauto Cristo, Laguna permanente-II [permanent pool-II], <named-content xmlns:xlink="http://www.w3.org/1999/xlink" content-type="dwc:verbatimCoordinates" xlink:type="simple">20°33'33.1"N, 76°28'44"W</named-content>, 44 m a.s.l., 06.iii.2004, leg. L. Chávez, 00053. <bold>Santiago de Cuba</bold>: 4 exs. (in alcohol) (BSC-E): Laguna Juraguá, <named-content xmlns:xlink="http://www.w3.org/1999/xlink" content-type="dwc:verbatimCoordinates" xlink:type="simple">19°56'30.8"N, 75°40'21.3"W</named-content>, 22 m a.s.l, 17.ix.2003, leg. Y. S. Megna, 00044; 1 ex. (in alcohol) (BSC-E); 3 exs. (dry-mounted) (NMPC): Palma Soriano, Monte Barranca, <named-content xmlns:xlink="http://www.w3.org/1999/xlink" content-type="dwc:verbatimCoordinates" xlink:type="simple">20°20'13.5"N, 76°1'11.6"W</named-content>, 203 m a.s.l., 05.xii.2007, leg. A. Deler-Hernández, 00054; 1 ex. (dry-mounted) (NMPC): Palma Soriano <named-content xmlns:xlink="http://www.w3.org/1999/xlink" content-type="dwc:verbatimCoordinates" xlink:type="simple">20°06'05"N, 75°58'44"W</named-content>, 130 m a.s.l. 01.v.2005, leg. K. Blanco; 2 exs. (in alcohol) (BSC-E): La Maya, Los Reinaldos, Laguna temporal [temporal pool], <named-content xmlns:xlink="http://www.w3.org/1999/xlink" content-type="dwc:verbatimCoordinates" xlink:type="simple">20°11'12"N, 75°31'43"W</named-content>, 100 m a.s.l., 17.iii.2006, leg. Y. S. Megna, 00088. <bold>Guantánamo:</bold> 1 ex. (in alcohol) (BSC-E): Imías,Yacabo Abajo, Laguna temporal [temporal pool], <named-content xmlns:xlink="http://www.w3.org/1999/xlink" content-type="dwc:verbatimCoordinates" xlink:type="simple">20°03'33.1"N, 74°42'29.9"W</named-content>, 6 m a.s.l., 24.x.2008, leg. A. Deler-Hernández and S. Muñiz, 00060; 3 exs. (in alcohol) (BSC-E): San Antonio del Sur, Macambo, río Macambo, remanso [backwater], <named-content xmlns:xlink="http://www.w3.org/1999/xlink" content-type="dwc:verbatimCoordinates" xlink:type="simple">20°03'26.9"N, 74°44'15.82"W</named-content>, 4 m a.s.l., 25.x.2008, leg. A. Deler-Hernández and S. Muñiz, 00059.</p><p><bold>Published Cuban records:</bold> <bold>Santiago de Cuba</bold>: Laguna Juraguá (<xref ref-type="bibr" rid="B26">Spangler 1981</xref>); Siboney (<xref ref-type="bibr" rid="B26">Spangler 1981</xref>). <bold>Holguín</bold>: Gibara, La Aguada (<xref ref-type="bibr" rid="B26">Spangler 1981</xref>).</p><fig id="F10" position="float" orientation="portrait"><label>Figure 10.</label><caption><p><italic><tp:taxon-name>Berosus undatus</tp:taxon-name></italic> (Fabricius, 1792). <bold>a</bold> habitus in dorsal view <bold>b</bold> habitus in lateral view <bold>c</bold> mesoventral process in lateral view <bold>d–f</bold> aedeagus (<bold>d</bold> dorsal view <bold>e</bold> lateral view <bold>f</bold> ventral view) <bold>g</bold> apex of male elytron <bold>h</bold> apex of female elytron <bold>i</bold> abdominal ventrite 5.</p></caption><graphic xmlns:xlink="http://www.w3.org/1999/xlink" xlink:href="ZooKeys-273-073-g010.jpg" position="float" orientation="portrait" xlink:type="simple"/></fig><fig id="F11" position="float" orientation="portrait"><label>Figure 11.</label><caption><p>Known distribution of <italic><tp:taxon-name>Berosus</tp:taxon-name></italic> species in Cuba (includes our as well as historical records).</p></caption><graphic xmlns:xlink="http://www.w3.org/1999/xlink" xlink:href="ZooKeys-273-073-g011.jpg" position="float" orientation="portrait" xlink:type="simple"/></fig><fig id="F12" position="float" orientation="portrait"><label>Figure 12.</label><caption><p>Localities of Cuban <italic><tp:taxon-name>Berosus</tp:taxon-name></italic> <bold>a</bold> Deler-Hernández collecting <italic><tp:taxon-name>Berosus chevrolati</tp:taxon-name></italic> and <italic><tp:taxon-name>Berosus trilobus</tp:taxon-name></italic> in a deep pool on side of a lowland river in Dos Caminos (June 2012) <bold>b</bold> locality of <italic><tp:taxon-name>Berosus trilobus</tp:taxon-name></italic> near Topes de Collantes (June 2010).</p></caption><graphic xmlns:xlink="http://www.w3.org/1999/xlink" xlink:href="ZooKeys-273-073-g012.jpg" position="float" orientation="portrait" xlink:type="simple"/></fig></tp:treatment-sec><tp:treatment-sec sec-type="Diagnosis"><title>Diagnosis.</title><p>Habitus as in <xref ref-type="fig" rid="F10">Figs 10a, b</xref>. Body length 6.3–7.2 mm. Head metallic black; pronotum pale with a pair of closely arranged elongate longitudinal black spots mesally, pronotal punctuation darkened; elytra pale with darkened striae and interval punctuation, plus with larger elongate dark spots on posterior half of intervals 1-4 and at midlength of intervals 8-10. Elytral apices with subapical spine in male (<xref ref-type="fig" rid="F10">Fig. 10g</xref>), <!--PageBreak-->entire and rounded in female (<xref ref-type="fig" rid="F10">Fig. 10h</xref>). Mesoventral process lowly laminar with large tooth directed posteriad (<xref ref-type="fig" rid="F10">Fig. 10c</xref>). Abdominal ventrite 1 with median keel developed only between metacoxae. Emargination of abdominal ventrite 5 rectangular, with two broad and short medial teeth (<xref ref-type="fig" rid="F10">Fig. 10i</xref>). Aedeagus (<xref ref-type="fig" rid="F10">Figs 10d-f</xref>) with median lobe ca. <!--PageBreak-->as long as parameres, lateral margins of parameres subparallel except apically; median lobe narrow in dorsal view, slightly wider in lateral view.</p></tp:treatment-sec><tp:treatment-sec sec-type="Distribution"><title>Distribution.</title><p>USA (Texas), Mexico, Lesser Antilles (Hansen, 1999) and Cuba.</p></tp:treatment-sec><tp:treatment-sec sec-type="Habitat"><title>Habitat.</title><p>Cuban specimens were collected in permanent and temporary pools as well as from running waters with clear or turbid water, having or lacking aquatic vegetation.</p><!--PageBreak--><!--PageBreak--></tp:treatment-sec><ref-list><ref id="B8"><mixed-citation xmlns:xlink="http://www.w3.org/1999/xlink" xlink:type="simple"><person-group><name name-style="western"><surname>Gemminger</surname><given-names>M</given-names></name><name name-style="western"><surname>Harold</surname><given-names>B de</given-names></name></person-group> (<year>1868</year>)<source> Catalogus Coleopterorum hucusque descriptorum synonymicus et systematicus. Vol. 2, pp. 425-752 + 6 unn. (index). E. H. Gummi, Monachii.</source></mixed-citation></ref><ref id="B28"><mixed-citation xmlns:xlink="http://www.w3.org/1999/xlink" xlink:type="simple"><person-group><name name-style="western"><surname>Van Tassell</surname><given-names>ER</given-names></name></person-group> (<year>1966</year>)<source> Taxonomy and biology of the subfamily Berosinae of North and Central America and the West Indies (Coleoptera: Hydrophilidae).</source><publisher-name>Unpublished Ph.D. dissertation, The Catholic University of America</publisher-name>, <publisher-loc>Washington D. C.</publisher-loc>, <lpage>329</lpage> pp.</mixed-citation></ref><ref id="B11"><mixed-citation xmlns:xlink="http://www.w3.org/1999/xlink" xlink:type="simple"><person-group><name name-style="western"><surname>Hansen</surname><given-names>M</given-names></name></person-group> (<year>1999</year>)<source> World Catalogue of Insects. Volume 2.</source><publisher-name>Hydrophiloidea (s. str.) Coleoptera). Apollo Books</publisher-name>, <publisher-loc>Stenstrup</publisher-loc>, <lpage>416</lpage> pp.</mixed-citation></ref><ref id="B20"><mixed-citation xmlns:xlink="http://www.w3.org/1999/xlink" xlink:type="simple"><person-group><name name-style="western"><surname>Peck</surname><given-names>SB</given-names></name></person-group> (<year>2005</year>)<article-title> A checklist of the beetles of Cuba with data on distribution and bionomics (Insecta: Coleoptera).</article-title><source>Arthropods of Florida and Neighboring Land Areas</source><volume>18</volume>: <fpage>1</fpage>-<lpage>241</lpage>.</mixed-citation></ref><ref id="B4"><mixed-citation xmlns:xlink="http://www.w3.org/1999/xlink" xlink:type="simple"><person-group><name name-style="western"><surname>Epler</surname><given-names>JH</given-names></name></person-group> (<year>2010</year>)<source> The water beetles of Florida -an identification manual for the families Chrysomelidae, Curculionidae, Dryopidae, Elmidae, Gyrinidae, Haliplidae, Helophoridae, Hydraenidae, Hydrochidae, Hydrophilidae, Noteridae, Psephenidae, Ptilodactylidae and Scirtidae. Florida Department of Environmental Protection, Tallahassee, FL. 399 pp.</source></mixed-citation></ref><ref id="B3"><mixed-citation xmlns:xlink="http://www.w3.org/1999/xlink" xlink:type="simple"><person-group><name name-style="western"><surname>Deler-Hernández</surname><given-names>A</given-names></name><name name-style="western"><surname>Cala-Riquelme</surname><given-names>F</given-names></name></person-group> (<year>2010</year>)<article-title> Escarabajos acuáticos de la reserva florística manejada “Monte Barranca”, Santiago de Cuba, Cuba (Coleoptera: Adephaga, Polyphaga).</article-title><source>Novitates Caribaea </source><volume>3</volume>: <fpage>69</fpage>-<lpage>76</lpage>.</mixed-citation></ref><ref id="B26"><mixed-citation xmlns:xlink="http://www.w3.org/1999/xlink" xlink:type="simple"><person-group><name name-style="western"><surname>Spangler</surname><given-names>PJ</given-names></name></person-group> (<year>1981</year>)<article-title/><source>Résultats des Expéditions Biospéologiques Cubano-Roumaine a Cuba </source><volume>3</volume>: <fpage>145</fpage>-<lpage>171</lpage>.</mixed-citation></ref></ref-list></tp:taxon-treatment>
